# Supplementary material for: {2,6-Bis[(2,6-diphenyl­phosphan­yl)­oxy]-4-fluoro­phenyl-κ3 P,C 1,P′}(6-methyl-2,2,4-trioxo-3,4-dihydro-1,2,3-oxathia­zin-3-ido-κN)palladium(II)
Source: Acta Crystallogr Sect E Struct Rep Online. 2011 Jan 29;67(Pt 2):m286–7. doi: 10.1107/S1600536811002911 (PMC3051636; doi:10.1107/S1600536811002911)
Supplement: Supplementary file 1 [file e-67-0m286-sup1.cif]

##############################################################################
###                                                                        ###
###        Electronic paper (Acta Crystallographica Section E)             ###
###                                                                        ###
##############################################################################
#                                                                            #
# This CIF contains the data in a paper accepted for publication in Acta     #
# Crystallographica Section E. It conforms to the requirements of Notes      #
# for Authors for Section E, and has been peer reviewed under the auspices   #
# of the IUCr Commission on Journals.                                        #
#                                                                            #
# Full details of the Crystallographic Information File format               #
# are given in the paper "The Crystallographic Information File (CIF):       #
# a New Standard Archive File for Crystallography" by S. R. Hall, F. H.      #
# Allen and I. D. Brown [Acta Cryst. (1991), A47, 655-685].                  #
#                                                                            #
# The current version of the core CIF dictionary is obtainable from          #
# ftp://ftp.iucr.org/pub/cif_core.dic. The current version number is 2.4.    #
#                                                                            #
# Software is freely available for graphical display of the structure(s) in  #
# this CIF.  For information consult the CIF home page http://www.iucr.org/  #
# cif/home.html                                                              #
#                                                                            #
# This file may be used for bona fide research purposes within the           #
# scientific community so long as proper attribution is given to the journal # 
# article from which it was obtained.                                        #
#                                                                            #
##############################################################################
                                             
data_I
_audit_creation_method     SHELXL-97
_chemical_name_systematic
;
{2,6-Bis[(2,6-diphenylphosphanyl)oxy]-4-fluorophenyl-
\k^3^<i>P</i>,<i>C</i>^1^,<i>P</i>'}(6-methyl-2,2,4-trioxo-3,4-dihydro-
1,2,3-oxathiazin-3-ido-\k<i>N</i>)palladium(II)
;
_chemical_name_common     ?
_chemical_formula_moiety     'C34 H26 F N O6 P2 Pd S'
_chemical_formula_sum     'C34 H26 F N O6 P2 Pd S'
_chemical_formula_iupac     '[Pd (C30 H22 F O2 P2) (C4 H4 N O4 S)]'
_chemical_formula_weight     763.96
_chemical_melting_point     ?
_symmetry_cell_setting     triclinic
_symmetry_space_group_name_H-M     'P -1'
_symmetry_space_group_name_Hall     '-P 1'
loop_
    _symmetry_equiv_pos_as_xyz
    'x, y, z'
    '-x, -y, -z'
_cell_length_a     10.6088(12)
_cell_length_b     11.0069(7)
_cell_length_c     14.066(2)
_cell_angle_alpha     89.175(9)
_cell_angle_beta     88.524(12)
_cell_angle_gamma     82.021(7)
_cell_volume     1625.9(3)
_cell_formula_units_Z     2
_cell_measurement_reflns_used     25
_cell_measurement_theta_min     8.039
_cell_measurement_theta_max     12.041
_cell_measurement_temperature     290(2)
_exptl_crystal_description     'prism'
_exptl_crystal_colour     'colorless'
_exptl_crystal_size_max     0.67
_exptl_crystal_size_mid     0.55
_exptl_crystal_size_min     0.25
_exptl_crystal_density_diffrn     1.560
_exptl_crystal_density_meas     ?
_exptl_crystal_density_method     'not measured'
_exptl_crystal_F_000     772
_exptl_absorpt_coefficient_mu     0.785
_exptl_absorpt_correction_type     psi-scan
_exptl_absorpt_process_details     '(North <i>et al.</i>, 1968)'
_exptl_absorpt_correction_T_min     0.6196
_exptl_absorpt_correction_T_max     0.8278
_exptl_special_details
;
;
_diffrn_ambient_temperature     290(2)
_diffrn_radiation_type     MoK\a
_diffrn_radiation_wavelength     0.71073
_diffrn_radiation_source     'fine-focus sealed tube'
_diffrn_radiation_monochromator     graphite
_diffrn_measurement_device_type     'Enraf--Nonius CAD-4'
_diffrn_measurement_method     \q/2\q
_diffrn_detector_area_resol_mean     ?
_diffrn_reflns_number     6311
_diffrn_reflns_av_R_equivalents     0.0199
_diffrn_reflns_av_sigmaI/netI     0.0258
_diffrn_reflns_theta_min     2.35
_diffrn_reflns_theta_max     25.38
_diffrn_reflns_theta_full     25.38
_diffrn_measured_fraction_theta_max     0.998
_diffrn_measured_fraction_theta_full     0.998
_diffrn_reflns_limit_h_min     0
_diffrn_reflns_limit_h_max     12
_diffrn_reflns_limit_k_min     -13
_diffrn_reflns_limit_k_max     13
_diffrn_reflns_limit_l_min     -16
_diffrn_reflns_limit_l_max     16
_diffrn_standards_number     3
_diffrn_standards_interval_count     ?
_diffrn_standards_interval_time     120
_diffrn_standards_decay_%     ?
_refine_special_details
;
Refinement of <i>F</i>^2^ against ALL reflections. The weighted <i>R</i>-factor
<i>wR</i> and goodness of fit <i>S</i> are based on <i>F</i>^2^, conventional
<i>R</i>-factors <i>R</i> are based on <i>F</i>, with <i>F</i> set to zero for
negative <i>F</i>^2^. The threshold expression of <i>F</i>^2^ >
2\s(<i>F</i>^2^) is used only for calculating <i>R</i>-factors(gt) <i>etc</i>.
and is not relevant to the choice of reflections for refinement.
<i>R</i>-factors based on <i>F</i>^2^ are statistically about twice as large
as those based on <i>F</i>, and <i>R</i>- factors based on ALL data will be
even larger.
;
_reflns_number_total     5963
_reflns_number_gt     5091
_reflns_threshold_expression     I>2\s(I)
_refine_ls_structure_factor_coef     Fsqd
_refine_ls_matrix_type     full
_refine_ls_R_factor_all     0.0389
_refine_ls_R_factor_gt     0.0280
_refine_ls_wR_factor_gt     0.0731
_refine_ls_wR_factor_ref     0.0778
_refine_ls_goodness_of_fit_ref     1.053
_refine_ls_restrained_S_all     1.053
_refine_ls_number_reflns     5963
_refine_ls_number_parameters     416
_refine_ls_number_restraints     0
_refine_ls_hydrogen_treatment     constr
_refine_ls_weighting_scheme     calc
_refine_ls_weighting_details
         'calc w=1/[\s^2^(Fo^2^)+(0.0404P)^2^+0.4794P] where P=(Fo^2^+2Fc^2^)/3'
_atom_sites_solution_hydrogens     geom
_atom_sites_solution_primary     direct
_atom_sites_solution_secondary     difmap
_refine_ls_shift/su_max     0.001
_refine_ls_shift/su_mean     0.000
_refine_diff_density_max     0.317
_refine_diff_density_min     -0.410
_refine_ls_extinction_method     none
_refine_ls_extinction_coef     ?
loop_
    _atom_type_symbol
    _atom_type_description
    _atom_type_scat_dispersion_real
    _atom_type_scat_dispersion_imag
    _atom_type_scat_source
    'C' 'C' 0.0033 0.0016
                         'International Tables Vol C Tables 4.2.6.8 and 6.1.1.4'
    'H' 'H' 0.0000 0.0000
                         'International Tables Vol C Tables 4.2.6.8 and 6.1.1.4'
    'N' 'N' 0.0061 0.0033
                         'International Tables Vol C Tables 4.2.6.8 and 6.1.1.4'
    'O' 'O' 0.0106 0.0060
                         'International Tables Vol C Tables 4.2.6.8 and 6.1.1.4'
    'F' 'F' 0.0171 0.0103
                         'International Tables Vol C Tables 4.2.6.8 and 6.1.1.4'
    'P' 'P' 0.1023 0.0942
                         'International Tables Vol C Tables 4.2.6.8 and 6.1.1.4'
    'S' 'S' 0.1246 0.1234
                         'International Tables Vol C Tables 4.2.6.8 and 6.1.1.4'
    'Pd' 'Pd' -0.9988 1.0072
                         'International Tables Vol C Tables 4.2.6.8 and 6.1.1.4'
_computing_data_collection     '<i>CAD4/PC</i> (Enraf--Nonius, 1993)'
_computing_cell_refinement     '<i>CAD4/PC</i> (Enraf--Nonius, 1993)'
_computing_data_reduction     '<i>XCAD-4-PC</i> (Harms & Wocadlo, 1995)'
_computing_structure_solution     '<i>SHELXS97</i> (Sheldrick, 2008)'
_computing_structure_refinement     '<i>SHELXL97</i> (Sheldrick, 2008)'
_computing_molecular_graphics     '<i>OLEX2</i> (Dolomanov <i>et al.</i>, 2009)'
_computing_publication_material     '<i>publCIF</i> (Westrip, 2010)'
loop_
    _atom_site_type_symbol
    _atom_site_label
    _atom_site_fract_x
    _atom_site_fract_y
    _atom_site_fract_z
    _atom_site_U_iso_or_equiv
    _atom_site_adp_type
    _atom_site_calc_flag
    _atom_site_refinement_flags
    _atom_site_occupancy
    _atom_site_disorder_assembly
    _atom_site_disorder_group
    Pd Pd1 0.319883(17) 0.194802(18) 0.257293(13) 0.03998(7) Uani d . 1 . .
    P P1 0.40296(7) 0.34887(7) 0.17797(5) 0.04728(17) Uani d . 1 . .
    P P2 0.29164(7) 0.00104(6) 0.30445(5) 0.04611(16) Uani d . 1 . .
    S S1 0.04728(7) 0.36685(7) 0.28910(5) 0.05509(19) Uani d . 1 . .
    F F1 0.73387(18) -0.1038(2) 0.01746(14) 0.0793(6) Uani d . 1 . .
    O O1 0.5064(2) 0.27851(19) 0.10175(14) 0.0594(5) Uani d . 1 . .
    O O2 0.4125(2) -0.08849(18) 0.25628(15) 0.0601(5) Uani d . 1 . .
    O O3 0.0472(3) 0.4957(2) 0.29368(18) 0.0809(7) Uani d . 1 . .
    O O4 0.0277(2) 0.3168(2) 0.20004(16) 0.0760(7) Uani d . 1 . .
    O O5 -0.07029(18) 0.3374(2) 0.35586(15) 0.0599(5) Uani d . 1 . .
    O O6 0.2777(2) 0.2668(2) 0.47308(15) 0.0652(6) Uani d . 1 . .
    N N1 0.1673(2) 0.2921(2) 0.33821(16) 0.0480(5) Uani d . 1 . .
    C C1 0.4573(2) 0.0973(2) 0.18193(18) 0.0445(6) Uani d . 1 . .
    C C2 0.5307(3) 0.1527(3) 0.11519(19) 0.0492(6) Uani d . 1 . .
    C C3 0.6248(3) 0.0868(3) 0.0595(2) 0.0562(7) Uani d . 1 . .
    H H3 0.6732 0.1253 0.0154 0.067 Uiso calc R 1 . .
    C C4 0.6432(3) -0.0378(3) 0.0727(2) 0.0590(8) Uani d . 1 . .
    C C5 0.5753(3) -0.1000(3) 0.1369(2) 0.0584(8) Uani d . 1 . .
    H H5 0.5905 -0.1849 0.1436 0.070 Uiso calc R 1 . .
    C C6 0.4836(3) -0.0294(3) 0.19080(19) 0.0497(6) Uani d . 1 . .
    C C7 0.3064(3) 0.4549(3) 0.1022(2) 0.0555(7) Uani d . 1 . .
    C C8 0.2366(3) 0.4084(4) 0.0329(2) 0.0768(10) Uani d . 1 . .
    H H8 0.2418 0.3241 0.0246 0.092 Uiso calc R 1 . .
    C C9 0.1581(4) 0.4901(6) -0.0243(3) 0.0938(14) Uani d . 1 . .
    H H9 0.1132 0.4599 -0.0724 0.113 Uiso calc R 1 . .
    C C10 0.1466(4) 0.6124(6) -0.0106(3) 0.1002(16) Uani d . 1 . .
    H H10 0.0940 0.6656 -0.0492 0.120 Uiso calc R 1 . .
    C C11 0.2112(4) 0.6571(4) 0.0587(3) 0.0974(14) Uani d . 1 . .
    H H11 0.2008 0.7413 0.0689 0.117 Uiso calc R 1 . .
    C C12 0.2926(4) 0.5806(3) 0.1151(3) 0.0772(10) Uani d . 1 . .
    H H12 0.3383 0.6132 0.1618 0.093 Uiso calc R 1 . .
    C C13 0.4943(3) 0.4430(2) 0.2440(2) 0.0485(6) Uani d . 1 . .
    C C14 0.6042(3) 0.4790(3) 0.2059(3) 0.0725(10) Uani d . 1 . .
    H H14 0.6361 0.4494 0.1472 0.087 Uiso calc R 1 . .
    C C15 0.6669(4) 0.5593(4) 0.2551(3) 0.0830(11) Uani d . 1 . .
    H H15 0.7421 0.5823 0.2299 0.100 Uiso calc R 1 . .
    C C16 0.6199(4) 0.6049(3) 0.3398(3) 0.0718(9) Uani d . 1 . .
    H H16 0.6613 0.6609 0.3715 0.086 Uiso calc R 1 . .
    C C17 0.5120(4) 0.5686(4) 0.3782(3) 0.0786(10) Uani d . 1 . .
    H H17 0.4802 0.5996 0.4365 0.094 Uiso calc R 1 . .
    C C18 0.4494(3) 0.4861(3) 0.3315(2) 0.0668(8) Uani d . 1 . .
    H H18 0.3772 0.4598 0.3591 0.080 Uiso calc R 1 . .
    C C19 0.1541(3) -0.0538(3) 0.2582(2) 0.0522(7) Uani d . 1 . .
    C C20 0.0796(4) 0.0157(3) 0.1943(3) 0.0766(10) Uani d . 1 . .
    H H20 0.0995 0.0923 0.1757 0.092 Uiso calc R 1 . .
    C C21 -0.0252(4) -0.0270(4) 0.1573(3) 0.1013(15) Uani d . 1 . .
    H H21 -0.0757 0.0213 0.1142 0.122 Uiso calc R 1 . .
    C C22 -0.0549(4) -0.1389(4) 0.1833(3) 0.0922(13) Uani d . 1 . .
    H H22 -0.1257 -0.1672 0.1584 0.111 Uiso calc R 1 . .
    C C23 0.0189(5) -0.2090(4) 0.2457(3) 0.0961(14) Uani d . 1 . .
    H H23 -0.0008 -0.2861 0.2632 0.115 Uiso calc R 1 . .
    C C24 0.1219(4) -0.1674(3) 0.2831(3) 0.0805(11) Uani d . 1 . .
    H H24 0.1715 -0.2165 0.3262 0.097 Uiso calc R 1 . .
    C C25 0.2974(3) -0.0480(2) 0.42676(19) 0.0458(6) Uani d . 1 . .
    C C26 0.1920(3) -0.0163(3) 0.4854(2) 0.0591(7) Uani d . 1 . .
    H H26 0.1176 0.0246 0.4602 0.071 Uiso calc R 1 . .
    C C27 0.1961(3) -0.0446(3) 0.5806(2) 0.0718(9) Uani d . 1 . .
    H H27 0.1251 -0.0216 0.6198 0.086 Uiso calc R 1 . .
    C C28 0.3057(4) -0.1074(4) 0.6181(2) 0.0733(10) Uani d . 1 . .
    H H28 0.3082 -0.1277 0.6825 0.088 Uiso calc R 1 . .
    C C29 0.4097(3) -0.1394(3) 0.5611(2) 0.0665(9) Uani d . 1 . .
    H H29 0.4833 -0.1818 0.5867 0.080 Uiso calc R 1 . .
    C C30 0.4077(3) -0.1095(3) 0.4651(2) 0.0543(7) Uani d . 1 . .
    H H30 0.4798 -0.1306 0.4267 0.065 Uiso calc R 1 . .
    C C31 0.1763(3) 0.2983(2) 0.43552(19) 0.0473(6) Uani d . 1 . .
    C C32 0.0581(3) 0.3353(2) 0.4901(2) 0.0507(6) Uani d . 1 . .
    H H32 0.0638 0.3495 0.5548 0.061 Uiso calc R 1 . .
    C C33 -0.0556(3) 0.3498(2) 0.4529(2) 0.0508(7) Uani d . 1 . .
    C C34 -0.1806(3) 0.3777(3) 0.5027(3) 0.0680(9) Uani d . 1 . .
    H H34A -0.1680 0.3898 0.5690 0.102 Uiso calc R 1 . .
    H H34B -0.2283 0.3104 0.4955 0.102 Uiso calc R 1 . .
    H H34C -0.2268 0.4508 0.4759 0.102 Uiso calc R 1 . .
loop_
    _atom_site_aniso_label
    _atom_site_aniso_U_11
    _atom_site_aniso_U_22
    _atom_site_aniso_U_33
    _atom_site_aniso_U_12
    _atom_site_aniso_U_13
    _atom_site_aniso_U_23
    Pd1 0.03722(11) 0.04267(12) 0.03896(12) -0.00192(8) 0.00034(8) -0.00073(8)
    P1 0.0490(4) 0.0496(4) 0.0438(4) -0.0100(3) 0.0060(3) -0.0018(3)
    P2 0.0459(4) 0.0421(4) 0.0485(4) 0.0003(3) -0.0018(3) 0.0037(3)
    S1 0.0510(4) 0.0561(4) 0.0535(4) 0.0074(3) 0.0034(3) 0.0106(3)
    F1 0.0624(11) 0.0990(15) 0.0679(12) 0.0194(10) 0.0124(9) -0.0230(11)
    O1 0.0628(12) 0.0598(12) 0.0561(12) -0.0139(10) 0.0193(10) -0.0079(10)
    O2 0.0623(12) 0.0488(11) 0.0633(13) 0.0112(9) 0.0086(10) 0.0036(10)
    O3 0.0935(18) 0.0538(13) 0.0895(18) 0.0051(12) 0.0168(14) 0.0220(12)
    O4 0.0704(15) 0.0988(18) 0.0523(13) 0.0119(13) -0.0092(11) 0.0079(12)
    O5 0.0412(10) 0.0740(14) 0.0623(13) -0.0011(9) 0.0014(9) 0.0057(11)
    O6 0.0520(12) 0.0866(16) 0.0544(12) 0.0023(11) -0.0091(10) -0.0136(11)
    N1 0.0442(12) 0.0517(13) 0.0448(12) 0.0043(10) 0.0022(10) -0.0004(10)
    C1 0.0389(13) 0.0518(15) 0.0410(13) 0.0010(11) -0.0035(11) -0.0053(11)
    C2 0.0437(14) 0.0609(17) 0.0432(14) -0.0064(12) -0.0008(11) -0.0105(13)
    C3 0.0425(15) 0.080(2) 0.0460(15) -0.0083(14) 0.0048(12) -0.0128(14)
    C4 0.0452(15) 0.079(2) 0.0478(16) 0.0112(14) -0.0015(13) -0.0181(15)
    C5 0.0551(17) 0.0610(18) 0.0542(17) 0.0122(14) -0.0091(14) -0.0082(14)
    C6 0.0439(14) 0.0570(17) 0.0457(15) 0.0029(12) -0.0043(12) -0.0018(13)
    C7 0.0491(16) 0.073(2) 0.0462(16) -0.0160(14) 0.0047(12) 0.0090(14)
    C8 0.070(2) 0.106(3) 0.055(2) -0.015(2) 0.0013(17) -0.0060(19)
    C9 0.062(2) 0.169(5) 0.050(2) -0.014(3) -0.0069(17) 0.000(3)
    C10 0.071(3) 0.146(5) 0.077(3) 0.002(3) 0.001(2) 0.045(3)
    C11 0.087(3) 0.091(3) 0.113(4) -0.013(2) -0.016(3) 0.046(3)
    C12 0.076(2) 0.067(2) 0.089(3) -0.0160(18) -0.015(2) 0.0237(19)
    C13 0.0485(15) 0.0468(15) 0.0496(15) -0.0048(12) -0.0025(12) 0.0000(12)
    C14 0.0609(19) 0.092(3) 0.069(2) -0.0257(18) 0.0137(16) -0.0235(19)
    C15 0.069(2) 0.099(3) 0.088(3) -0.037(2) 0.006(2) -0.021(2)
    C16 0.079(2) 0.068(2) 0.072(2) -0.0172(18) -0.0230(19) -0.0061(17)
    C17 0.101(3) 0.080(2) 0.058(2) -0.023(2) 0.0042(19) -0.0165(18)
    C18 0.072(2) 0.073(2) 0.0579(19) -0.0200(17) 0.0114(16) -0.0104(16)
    C19 0.0602(17) 0.0455(15) 0.0512(16) -0.0065(13) -0.0111(13) 0.0035(12)
    C20 0.082(2) 0.0583(19) 0.093(3) -0.0176(17) -0.037(2) 0.0232(18)
    C21 0.099(3) 0.082(3) 0.129(4) -0.025(2) -0.068(3) 0.034(3)
    C22 0.094(3) 0.083(3) 0.108(3) -0.034(2) -0.045(3) 0.013(2)
    C23 0.134(4) 0.066(2) 0.099(3) -0.047(2) -0.046(3) 0.021(2)
    C24 0.110(3) 0.0525(18) 0.084(2) -0.0237(19) -0.043(2) 0.0206(17)
    C25 0.0463(14) 0.0422(14) 0.0488(15) -0.0048(11) -0.0070(12) 0.0013(11)
    C26 0.0516(17) 0.0661(19) 0.0572(18) 0.0002(14) -0.0026(14) 0.0023(15)
    C27 0.070(2) 0.089(3) 0.0562(19) -0.0098(18) 0.0051(16) -0.0014(17)
    C28 0.080(2) 0.092(3) 0.0510(18) -0.023(2) -0.0165(17) 0.0097(17)
    C29 0.0622(19) 0.072(2) 0.067(2) -0.0127(16) -0.0270(17) 0.0109(17)
    C30 0.0464(15) 0.0555(16) 0.0611(18) -0.0056(13) -0.0092(13) 0.0043(14)
    C31 0.0492(15) 0.0430(14) 0.0492(15) -0.0042(12) 0.0003(12) -0.0079(12)
    C32 0.0571(17) 0.0472(15) 0.0470(15) -0.0056(12) 0.0076(13) -0.0053(12)
    C33 0.0521(16) 0.0416(14) 0.0572(17) -0.0041(12) 0.0105(13) 0.0028(12)
    C34 0.0542(18) 0.065(2) 0.082(2) -0.0041(15) 0.0226(16) 0.0038(17)
_geom_special_details
;
All e.s.d.'s (except the e.s.d. in the dihedral angle between two l.s. planes)
are estimated using the full covariance matrix. The cell e.s.d.'s are taken
into account individually in the estimation of e.s.d.'s in distances, angles
and torsion angles; correlations between e.s.d.'s in cell parameters are only
used when they are defined by crystal symmetry. An approximate (isotropic)
treatment of cell e.s.d.'s is used for estimating e.s.d.'s involving l.s.
planes.
;
loop_
    _geom_bond_atom_site_label_1
    _geom_bond_atom_site_label_2
    _geom_bond_site_symmetry_2
    _geom_bond_distance
    _geom_bond_publ_flag
    Pd1 C1 . 1.979(3) ?
    Pd1 N1 . 2.127(2) ?
    Pd1 P2 . 2.2814(7) ?
    Pd1 P1 . 2.2819(8) ?
    P1 O1 . 1.637(2) ?
    P1 C13 . 1.797(3) ?
    P1 C7 . 1.799(3) ?
    P2 O2 . 1.642(2) ?
    P2 C19 . 1.795(3) ?
    P2 C25 . 1.796(3) ?
    S1 O4 . 1.408(2) ?
    S1 O3 . 1.420(2) ?
    S1 N1 . 1.585(2) ?
    S1 O5 . 1.608(2) ?
    F1 C4 . 1.357(3) ?
    O1 C2 . 1.384(3) ?
    O2 C6 . 1.387(3) ?
    O5 C33 . 1.389(4) ?
    O6 C31 . 1.215(3) ?
    N1 C31 . 1.378(3) ?
    C1 C6 . 1.389(4) ?
    C1 C2 . 1.392(4) ?
    C2 C3 . 1.382(4) ?
    C3 C4 . 1.369(5) ?
    C3 H3 . 0.9300 ?
    C4 C5 . 1.375(5) ?
    C5 C6 . 1.376(4) ?
    C5 H5 . 0.9300 ?
    C7 C8 . 1.384(5) ?
    C7 C12 . 1.385(5) ?
    C8 C9 . 1.399(6) ?
    C8 H8 . 0.9300 ?
    C9 C10 . 1.350(7) ?
    C9 H9 . 0.9300 ?
    C10 C11 . 1.343(6) ?
    C10 H10 . 0.9300 ?
    C11 C12 . 1.378(5) ?
    C11 H11 . 0.9300 ?
    C12 H12 . 0.9300 ?
    C13 C18 . 1.375(4) ?
    C13 C14 . 1.376(4) ?
    C14 C15 . 1.381(5) ?
    C14 H14 . 0.9300 ?
    C15 C16 . 1.355(5) ?
    C15 H15 . 0.9300 ?
    C16 C17 . 1.361(5) ?
    C16 H16 . 0.9300 ?
    C17 C18 . 1.379(5) ?
    C17 H17 . 0.9300 ?
    C18 H18 . 0.9300 ?
    C19 C20 . 1.366(4) ?
    C19 C24 . 1.378(4) ?
    C20 C21 . 1.382(5) ?
    C20 H20 . 0.9300 ?
    C21 C22 . 1.356(5) ?
    C21 H21 . 0.9300 ?
    C22 C23 . 1.351(5) ?
    C22 H22 . 0.9300 ?
    C23 C24 . 1.363(5) ?
    C23 H23 . 0.9300 ?
    C24 H24 . 0.9300 ?
    C25 C26 . 1.380(4) ?
    C25 C30 . 1.386(4) ?
    C26 C27 . 1.370(4) ?
    C26 H26 . 0.9300 ?
    C27 C28 . 1.381(5) ?
    C27 H27 . 0.9300 ?
    C28 C29 . 1.357(5) ?
    C28 H28 . 0.9300 ?
    C29 C30 . 1.384(4) ?
    C29 H29 . 0.9300 ?
    C30 H30 . 0.9300 ?
    C31 C32 . 1.465(4) ?
    C32 C33 . 1.316(4) ?
    C32 H32 . 0.9300 ?
    C33 C34 . 1.479(4) ?
    C34 H34A . 0.9600 ?
    C34 H34B . 0.9600 ?
    C34 H34C . 0.9600 ?
loop_
    _geom_angle_atom_site_label_1
    _geom_angle_atom_site_label_2
    _geom_angle_atom_site_label_3
    _geom_angle_site_symmetry_1
    _geom_angle_site_symmetry_3
    _geom_angle
    _geom_angle_publ_flag
    C1 Pd1 N1 . . 177.21(10) ?
    C1 Pd1 P2 . . 79.58(8) ?
    N1 Pd1 P2 . . 97.94(7) ?
    C1 Pd1 P1 . . 79.99(8) ?
    N1 Pd1 P1 . . 102.47(7) ?
    P2 Pd1 P1 . . 159.56(3) ?
    O1 P1 C13 . . 103.92(12) ?
    O1 P1 C7 . . 101.87(13) ?
    C13 P1 C7 . . 104.64(14) ?
    O1 P1 Pd1 . . 104.63(8) ?
    C13 P1 Pd1 . . 118.05(10) ?
    C7 P1 Pd1 . . 121.20(10) ?
    O2 P2 C19 . . 104.21(13) ?
    O2 P2 C25 . . 102.21(12) ?
    C19 P2 C25 . . 105.35(13) ?
    O2 P2 Pd1 . . 104.98(8) ?
    C19 P2 Pd1 . . 115.23(9) ?
    C25 P2 Pd1 . . 122.61(9) ?
    O4 S1 O3 . . 117.70(16) ?
    O4 S1 N1 . . 110.61(13) ?
    O3 S1 N1 . . 112.39(15) ?
    O4 S1 O5 . . 105.38(14) ?
    O3 S1 O5 . . 105.92(13) ?
    N1 S1 O5 . . 103.46(12) ?
    C2 O1 P1 . . 114.26(17) ?
    C6 O2 P2 . . 113.99(17) ?
    C33 O5 S1 . . 115.71(18) ?
    C31 N1 S1 . . 118.54(18) ?
    C31 N1 Pd1 . . 119.49(17) ?
    S1 N1 Pd1 . . 121.80(13) ?
    C6 C1 C2 . . 116.5(2) ?
    C6 C1 Pd1 . . 122.2(2) ?
    C2 C1 Pd1 . . 121.3(2) ?
    C3 C2 O1 . . 118.3(3) ?
    C3 C2 C1 . . 122.7(3) ?
    O1 C2 C1 . . 118.9(2) ?
    C4 C3 C2 . . 116.6(3) ?
    C4 C3 H3 . . 121.7 ?
    C2 C3 H3 . . 121.7 ?
    F1 C4 C3 . . 117.3(3) ?
    F1 C4 C5 . . 118.2(3) ?
    C3 C4 C5 . . 124.5(3) ?
    C4 C5 C6 . . 116.2(3) ?
    C4 C5 H5 . . 121.9 ?
    C6 C5 H5 . . 121.9 ?
    C5 C6 O2 . . 118.1(3) ?
    C5 C6 C1 . . 123.4(3) ?
    O2 C6 C1 . . 118.4(2) ?
    C8 C7 C12 . . 119.0(3) ?
    C8 C7 P1 . . 118.6(3) ?
    C12 C7 P1 . . 122.3(3) ?
    C7 C8 C9 . . 118.9(4) ?
    C7 C8 H8 . . 120.5 ?
    C9 C8 H8 . . 120.5 ?
    C10 C9 C8 . . 121.0(4) ?
    C10 C9 H9 . . 119.5 ?
    C8 C9 H9 . . 119.5 ?
    C11 C10 C9 . . 120.0(4) ?
    C11 C10 H10 . . 120.0 ?
    C9 C10 H10 . . 120.0 ?
    C10 C11 C12 . . 121.2(5) ?
    C10 C11 H11 . . 119.4 ?
    C12 C11 H11 . . 119.4 ?
    C11 C12 C7 . . 119.8(4) ?
    C11 C12 H12 . . 120.1 ?
    C7 C12 H12 . . 120.1 ?
    C18 C13 C14 . . 119.4(3) ?
    C18 C13 P1 . . 119.4(2) ?
    C14 C13 P1 . . 121.0(2) ?
    C13 C14 C15 . . 119.8(3) ?
    C13 C14 H14 . . 120.1 ?
    C15 C14 H14 . . 120.1 ?
    C16 C15 C14 . . 120.6(3) ?
    C16 C15 H15 . . 119.7 ?
    C14 C15 H15 . . 119.7 ?
    C15 C16 C17 . . 119.8(3) ?
    C15 C16 H16 . . 120.1 ?
    C17 C16 H16 . . 120.1 ?
    C16 C17 C18 . . 120.6(3) ?
    C16 C17 H17 . . 119.7 ?
    C18 C17 H17 . . 119.7 ?
    C13 C18 C17 . . 119.8(3) ?
    C13 C18 H18 . . 120.1 ?
    C17 C18 H18 . . 120.1 ?
    C20 C19 C24 . . 117.9(3) ?
    C20 C19 P2 . . 120.2(2) ?
    C24 C19 P2 . . 121.9(2) ?
    C19 C20 C21 . . 120.4(3) ?
    C19 C20 H20 . . 119.8 ?
    C21 C20 H20 . . 119.8 ?
    C22 C21 C20 . . 120.4(3) ?
    C22 C21 H21 . . 119.8 ?
    C20 C21 H21 . . 119.8 ?
    C23 C22 C21 . . 119.6(4) ?
    C23 C22 H22 . . 120.2 ?
    C21 C22 H22 . . 120.2 ?
    C22 C23 C24 . . 120.4(3) ?
    C22 C23 H23 . . 119.8 ?
    C24 C23 H23 . . 119.8 ?
    C23 C24 C19 . . 121.3(3) ?
    C23 C24 H24 . . 119.4 ?
    C19 C24 H24 . . 119.4 ?
    C26 C25 C30 . . 119.2(3) ?
    C26 C25 P2 . . 119.1(2) ?
    C30 C25 P2 . . 121.6(2) ?
    C27 C26 C25 . . 120.7(3) ?
    C27 C26 H26 . . 119.7 ?
    C25 C26 H26 . . 119.7 ?
    C26 C27 C28 . . 119.9(3) ?
    C26 C27 H27 . . 120.1 ?
    C28 C27 H27 . . 120.1 ?
    C29 C28 C27 . . 120.0(3) ?
    C29 C28 H28 . . 120.0 ?
    C27 C28 H28 . . 120.0 ?
    C28 C29 C30 . . 120.7(3) ?
    C28 C29 H29 . . 119.6 ?
    C30 C29 H29 . . 119.6 ?
    C29 C30 C25 . . 119.6(3) ?
    C29 C30 H30 . . 120.2 ?
    C25 C30 H30 . . 120.2 ?
    O6 C31 N1 . . 120.1(2) ?
    O6 C31 C32 . . 122.6(3) ?
    N1 C31 C32 . . 117.1(2) ?
    C33 C32 C31 . . 123.8(3) ?
    C33 C32 H32 . . 118.1 ?
    C31 C32 H32 . . 118.1 ?
    C32 C33 O5 . . 121.0(2) ?
    C32 C33 C34 . . 128.0(3) ?
    O5 C33 C34 . . 111.0(3) ?
    C33 C34 H34A . . 109.5 ?
    C33 C34 H34B . . 109.5 ?
    H34A C34 H34B . . 109.5 ?
    C33 C34 H34C . . 109.5 ?
    H34A C34 H34C . . 109.5 ?
    H34B C34 H34C . . 109.5 ?
loop_
    _geom_hbond_atom_site_label_D
    _geom_hbond_atom_site_label_H
    _geom_hbond_atom_site_label_A
    _geom_hbond_site_symmetry_A
    _geom_hbond_distance_DH
    _geom_hbond_distance_HA
    _geom_hbond_distance_DA
    _geom_hbond_angle_DHA
    C23 H23 O3 1_545 0.93 2.42 3.284(4) 155
    C16 H16 O6 2_666 0.93 2.47 3.284(4) 146
    C10 H10 O4 2_565 0.93 2.50 3.305(5) 145
    C8 H8 F1 2_655 0.93 2.48 3.406(5) 173
data_global
_journal_date_recd_electronic     2010-12-20
_journal_date_accepted     2011-01-21
_journal_name_full     'Acta Crystallographica, Section E'
_journal_year     2011
_journal_volume     67
_journal_issue      2
_journal_page_first     m286
_journal_page_last     m287
_journal_paper_category     QM
_journal_coeditor_code     GW2097
_publ_contact_author_name     'Richard E. Sykora'
_publ_contact_author_address
;
Department of Chemistry
University of South Alabama
6040 USA Dr S
Mobile, AL 36688
USA
;
_publ_contact_author_email     'rsykora@jaguar1.usouthal.edu'
_publ_contact_author_fax     '1 251-460-7359'
_publ_contact_author_phone     '1 251-460-7422'
_publ_section_title
;\
{2,6-Bis[(2,6-diphenylphosphanyl)oxy]-4-fluorophenyl-\k^3^<i>P</i>,<i>C</i>^1^,\
<i>P</i>'}(6-methyl-2,2,4-trioxo-3,4-dihydro-1,2,3-oxathiazin-3-ido-\
\k<i>N</i>)palladium(II)
;
loop_
    _publ_author_name
    _publ_author_footnote
    _publ_author_address
    'Wicker, Benjamin F.' .
;
Department of Chemistry
University of South Alabama
Mobile AL 36688-0002
USA
;
    'Seaman, Rachel' .
;
Department of Chemistry
University of South Alabama
Mobile AL 36688-0002
USA
;
    'Hoffman, Norris W.' .
;
Department of Chemistry
University of South Alabama
Mobile AL 36688-0002
USA
;
    'Davis Jr, James H.' .
;
Department of Chemistry
University of South Alabama
Mobile AL 36688-0002
USA
;
    'Sykora, Richard E.' .
;
Department of Chemistry
University of South Alabama
Mobile AL 36688-0002
USA
;
_publ_section_synopsis     .
