# Supplementary material for: {2,6-Bis[(2,6-diphenyl­phosphan­yl)­oxy]-4-fluoro­phenyl-κ3 P,C 1,P′}(6-methyl-2,2,4-trioxo-3,4-dihydro-1,2,3-oxathia­zin-3-ido-κN)palladium(II)
Source: Acta Crystallogr Sect E Struct Rep Online. 2011 Jan 29;67(Pt 2):m286–7. doi: 10.1107/S1600536811002911 (PMC3051636; doi:10.1107/S1600536811002911)
Supplement: Supplementary file 2 [file e-67-0m286-Isup2.hkl]

# 
# h,k,l, Fc-squared, Fo-squared, sigma(Fo-squared) and status flag 
# 
data_I
_shelx_title ' p-1 in P-1' 
_shelx_refln_list_code          4 
_shelx_F_calc_maximum      190.86 
_exptl_crystal_F_000       772.00 
_reflns_d_resolution_high  0.8291 
 
loop_ 
 _symmetry_equiv_pos_as_xyz 
 'x, y, z' 
 '-x, -y, -z' 
 
_cell_length_a    10.6088 
_cell_length_b    11.0069 
_cell_length_c    14.0655 
_cell_angle_alpha  89.175 
_cell_angle_beta   88.524 
_cell_angle_gamma  82.021 
 
_shelx_F_squared_multiplier     1.000 
 
loop_ 
 _refln_index_h 
 _refln_index_k 
 _refln_index_l 
 _refln_F_squared_calc 
 _refln_F_squared_meas 
 _refln_F_squared_sigma 
 _refln_observed_status 
   2   0   0       11.40        9.96      2.06 o 
   3   0   0     8406.33     8478.40     41.73 o 
   4   0   0       96.23      110.34      6.80 o 
   5   0   0     2176.94     2203.07     28.61 o 
   6   0   0     1483.84     1479.67     26.40 o 
   7   0   0      142.37      138.48      9.01 o 
   8   0   0     2921.27     2868.29     44.11 o 
   9   0   0      459.65      449.91     20.23 o 
  10   0   0      219.32      223.37     16.28 o 
  11   0   0      779.94      813.66     31.46 o 
  12   0   0       19.71        3.95     15.65 o 
 -12   1   0      137.99      152.24     11.38 o 
 -11   1   0        0.61       -6.32     14.54 o 
 -10   1   0     1092.31     1023.12     33.20 o 
  -9   1   0        0.24      -11.38     11.38 o 
  -8   1   0        6.16       -7.75     11.07 o 
  -7   1   0     4076.94     3816.32     46.79 o 
  -6   1   0        0.34        0.79      7.27 o 
  -5   1   0     1576.51     1507.97     24.35 o 
  -4   1   0     5605.35     5539.13     40.31 o 
  -3   1   0      185.61      178.64      7.90 o 
  -2   1   0    14988.09    13974.85     46.32 o 
  -1   1   0     1303.77     1388.93     12.01 o 
   1   1   0    20080.98    19185.64    132.79 o 
   2   1   0      175.69      187.49      6.96 o 
   3   1   0     1968.54     2096.20     21.66 o 
   4   1   0     7086.25     7216.89     45.21 o 
   5   1   0      390.87      369.92     12.96 o 
   6   1   0      316.29      339.41     13.91 o 
   7   1   0      306.90      292.14     15.33 o 
   8   1   0      284.39      278.23     17.07 o 
   9   1   0      793.89      801.02     27.35 o 
  10   1   0      100.71       97.54      7.43 o 
  11   1   0       78.46       64.97      8.06 o 
  12   1   0       86.95       97.54      9.17 o 
 -12   2   0      151.30      151.76     11.07 o 
 -11   2   0       48.85       60.39      7.27 o 
 -10   2   0      100.46       92.16      7.75 o 
  -9   2   0      698.50      702.05     25.93 o 
  -8   2   0       74.58       74.62      6.32 o 
  -7   2   0      763.01      758.33     22.76 o 
  -6   2   0     3614.42     3497.78     42.21 o 
  -5   2   0       33.35       24.03      3.64 o 
  -4   2   0     2486.74     2515.13     28.93 o 
  -3   2   0     8889.90     8949.65     48.06 o 
  -2   2   0      488.19      491.17     11.07 o 
  -1   2   0      809.25      964.16     12.80 o 
   0   2   0     1755.24     1885.91     75.64 o 
   1   2   0      391.85      404.70      9.01 o 
   2   2   0      102.45      124.10      7.59 o 
   3   2   0      875.43      907.09     15.97 o 
   4   2   0     2201.05     2441.30     27.82 o 
   5   2   0     1334.29     1183.58     21.82 o 
   6   2   0       59.80       74.14      6.48 o 
   7   2   0      350.25      355.37     16.44 o 
   8   2   0     2116.92     2034.55     37.94 o 
   9   2   0       35.45       33.04      7.11 o 
  10   2   0       75.60       78.88      7.43 o 
  11   2   0      619.86      557.25     27.66 o 
  12   2   0      124.34      127.57      9.49 o 
 -11   3   0      120.10      113.03      9.01 o 
 -10   3   0       60.73       59.91      7.27 o 
  -9   3   0      342.15      343.99     20.71 o 
  -8   3   0       29.45       32.88      6.01 o 
  -7   3   0      747.59      707.90     22.61 o 
  -6   3   0      218.43      220.69     14.70 o 
  -5   3   0     6456.93     6511.99     54.38 o 
  -4   3   0      134.40      154.13      9.49 o 
  -3   3   0      290.86      280.60     10.75 o 
  -2   3   0     1913.31     1819.40     21.97 o 
  -1   3   0      829.68      882.27     14.54 o 
   0   3   0      974.17     1087.12     11.01 o 
   1   3   0    24355.69    24875.90    224.32 o 
   2   3   0        6.12       -4.43      6.48 o 
   3   3   0     4481.11     4555.37     36.83 o 
   4   3   0      543.86      558.83     15.65 o 
   5   3   0        2.00        6.32      8.06 o 
   6   3   0     3037.72     3167.07     40.15 o 
   7   3   0       53.07       47.43      5.37 o 
   8   3   0      329.70      310.32     18.65 o 
   9   3   0     3647.92     3655.39     55.17 o 
  10   3   0       26.86        1.58     14.86 o 
  11   3   0      240.59      266.06     18.02 o 
  12   3   0      248.19      219.58     15.18 o 
 -11   4   0       48.85       47.43      8.22 o 
 -10   4   0       71.22       74.77      7.75 o 
  -9   4   0      714.41      734.15     27.98 o 
  -8   4   0      361.68      301.15     19.44 o 
  -7   4   0      631.80      640.40     22.76 o 
  -6   4   0     3173.93     3186.04     43.63 o 
  -5   4   0       20.63       15.65      3.95 o 
  -4   4   0      918.30      909.46     20.55 o 
  -3   4   0      573.71      572.42     15.49 o 
  -2   4   0      187.37      190.65      9.49 o 
  -1   4   0     3270.49     3290.69     30.98 o 
   0   4   0      580.85      612.70     15.10 o 
   1   4   0     4218.72     4716.30     36.36 o 
   2   4   0     9171.66     9495.04     53.91 o 
   3   4   0      969.12      977.12     19.44 o 
   4   4   0     6173.84     6344.42     50.90 o 
   5   4   0     5329.58     5529.65     51.22 o 
   6   4   0      297.42      344.47     17.07 o 
   7   4   0     2294.84     2282.90     39.21 o 
   8   4   0      717.54      767.82     26.24 o 
   9   4   0      206.31      206.77     13.44 o 
  10   4   0      844.33      879.43     31.93 o 
  11   4   0       30.14       31.14      7.11 o 
  12   4   0      247.95      268.11     19.13 o 
 -11   5   0      321.10      344.31     24.03 o 
 -10   5   0       12.40       14.70      6.96 o 
  -9   5   0      331.57      299.25     18.97 o 
  -8   5   0     1314.15     1280.01     35.25 o 
  -7   5   0       48.60       38.89      6.01 o 
  -6   5   0      708.34      710.43     22.76 o 
  -5   5   0     2846.39     2867.97     40.79 o 
  -4   5   0       26.06       25.93      4.11 o 
  -3   5   0     1836.52     1886.58     29.56 o 
  -2   5   0     1783.83     1897.18     27.66 o 
  -1   5   0       91.17       87.42      5.22 o 
   0   5   0     1289.32     1214.16     15.03 o 
   1   5   0       15.54       31.30      3.48 o 
   2   5   0     4645.23     4686.42     42.05 o 
   3   5   0     5656.13     5643.31     48.69 o 
   4   5   0       12.75       12.49      4.27 o 
   5   5   0     2613.94     2699.46     38.89 o 
   6   5   0     3611.16     3736.18     47.90 o 
   7   5   0        2.02       -1.90     11.22 o 
   8   5   0       71.31       67.34      6.80 o 
   9   5   0      171.15      179.43     12.01 o 
  10   5   0      226.50      220.84     17.07 o 
  11   5   0      153.85      162.04     11.07 o 
  12   5   0       12.12        5.22     15.97 o 
 -10   6   0      509.64      493.86     28.77 o 
  -9   6   0      112.63      126.78      9.01 o 
  -8   6   0      714.02      744.90     28.30 o 
  -7   6   0       77.36       79.99      6.48 o 
  -6   6   0      141.86      125.05      8.06 o 
  -5   6   0      547.24      543.18     21.18 o 
  -4   6   0     1584.25     1531.21     30.83 o 
  -3   6   0     2468.67     2681.43     38.10 o 
  -2   6   0     2538.07     2667.68     36.04 o 
  -1   6   0     2335.11     2393.25     33.20 o 
   0   6   0     3344.91     3389.89     74.46 o 
   1   6   0      174.31      283.92     13.12 o 
   2   6   0     4854.40     5215.22     48.85 o 
   3   6   0      276.72      283.29     14.70 o 
   4   6   0     2852.88     2741.66     39.05 o 
   5   6   0        2.51       -5.53     11.70 o 
   6   6   0        1.83        9.64     11.22 o 
   7   6   0       47.04       54.86      6.64 o 
   8   6   0      416.58      428.25     22.13 o 
   9   6   0      132.85      170.57     12.49 o 
  10   6   0      206.23      205.35     15.65 o 
  11   6   0      122.29      132.32     10.28 o 
  12   6   0      173.30      160.93     11.54 o 
  -9   7   0      296.23      303.68     20.23 o 
  -8   7   0      195.55      181.96      9.80 o 
  -7   7   0      449.11      416.55     22.61 o 
  -6   7   0        7.72       11.07      5.37 o 
  -5   7   0     1087.15     1052.05     29.72 o 
  -4   7   0     1788.65     1894.49     36.83 o 
  -3   7   0     1124.12     1103.27     28.30 o 
  -2   7   0     1732.77     1756.16     32.88 o 
  -1   7   0      338.02      324.07     15.49 o 
   0   7   0      935.45      955.53     16.80 o 
   1   7   0     1196.60     1222.79     26.40 o 
   2   7   0      668.86      694.62     21.66 o 
   3   7   0     1661.70     1720.75     32.25 o 
   4   7   0       19.30       44.11      5.37 o 
   5   7   0       81.12       94.22      7.59 o 
   6   7   0       94.36       98.33      7.43 o 
   7   7   0      388.04      381.30     22.45 o 
   8   7   0      349.53      368.81     22.29 o 
   9   7   0       47.72       40.31      7.59 o 
  10   7   0      133.37      166.78     11.86 o 
  11   7   0      255.13      243.29     16.76 o 
  -9   8   0      177.07      184.96     12.17 o 
  -8   8   0       75.24       69.40      8.22 o 
  -7   8   0       62.82       58.97      7.27 o 
  -6   8   0      297.05      297.99     19.13 o 
  -5   8   0      188.40      188.91     13.75 o 
  -4   8   0       30.99       33.20      6.01 o 
  -3   8   0      232.72      236.65     15.33 o 
  -2   8   0     1257.45     1329.65     30.83 o 
  -1   8   0        7.97       11.38      4.90 o 
   0   8   0      148.26      148.07      6.79 o 
   1   8   0      970.22      973.17     26.87 o 
   2   8   0       34.26        9.01     11.86 o 
   3   8   0      180.33      193.81     13.75 o 
   4   8   0      104.19      118.25      7.90 o 
   5   8   0      471.28      501.29     23.40 o 
   6   8   0     2634.14     2514.97     47.11 o 
   7   8   0      205.99      206.93     14.54 o 
   8   8   0       76.34       74.14      8.54 o 
   9   8   0      582.03      514.88     27.66 o 
  10   8   0        9.83       -5.06     15.18 o 
  11   8   0      184.53      208.99     12.96 o 
  -8   9   0       57.53       57.07      8.38 o 
  -7   9   0      251.97      237.60     16.12 o 
  -6   9   0       40.87       43.63      7.11 o 
  -5   9   0      164.63      176.42     12.49 o 
  -4   9   0       59.90       62.44      6.80 o 
  -3   9   0      895.94      835.32     27.51 o 
  -2   9   0      149.25      170.26     11.54 o 
  -1   9   0     1125.88     1135.21     30.04 o 
   0   9   0      169.13      148.43      7.29 o 
   1   9   0      233.97      245.98     15.33 o 
   2   9   0      249.99      280.44     17.55 o 
   3   9   0        5.04       -0.63     11.54 o 
   4   9   0      223.15      229.54     15.97 o 
   5   9   0      587.67      596.93     25.61 o 
   6   9   0      640.86      660.95     29.56 o 
   7   9   0      691.61      617.80     29.40 o 
   8   9   0      373.45      400.43     24.50 o 
   9   9   0      119.08      103.86     10.43 o 
  10   9   0      235.59      248.67     18.81 o 
  -6  10   0      204.17      202.51     14.54 o 
  -5  10   0      248.94      256.26     16.28 o 
  -4  10   0       89.18       94.22      8.22 o 
  -3  10   0      450.45      487.38     23.40 o 
  -2  10   0      380.54      337.19     21.50 o 
  -1  10   0      358.57      362.33     20.87 o 
   0  10   0      532.91      499.27     41.02 o 
   1  10   0        7.64       11.86      6.01 o 
   2  10   0      828.72      920.84     29.56 o 
   3  10   0      303.86      318.70     20.23 o 
   4  10   0       91.09      115.72      7.59 o 
   5  10   0      245.87      267.48     17.71 o 
   6  10   0      222.57      249.46     18.18 o 
   7  10   0      293.78      296.25     18.65 o 
   8  10   0      160.90      171.84     13.44 o 
   9  10   0       42.80       26.40      9.64 o 
  -5  11   0      213.87      212.94     14.39 o 
  -4  11   0      232.45      214.05     13.91 o 
  -3  11   0      112.04      115.88      9.01 o 
  -2  11   0      104.54      122.83      8.22 o 
  -1  11   0       37.22       32.88      6.80 o 
   0  11   0      650.92      628.45     43.39 o 
   1  11   0      724.86      688.93     29.09 o 
   2  11   0       16.74       24.98      7.27 o 
   3  11   0      347.77      406.91     24.66 o 
   4  11   0      299.71      332.29     22.92 o 
   5  11   0       27.95       27.03      7.27 o 
   6  11   0      203.76      243.77     16.92 o 
   7  11   0      140.46      139.43     10.75 o 
   8  11   0        6.12       15.49     15.65 o 
  -3  12   0        5.98        6.01     13.91 o 
  -2  12   0       87.20       80.47      8.69 o 
  -1  12   0      207.10      211.36     14.23 o 
   0  12   0       22.62       11.98     10.67 o 
   1  12   0      253.76      264.00     17.55 o 
   2  12   0      291.68      267.48     19.13 o 
   3  12   0       21.34       16.28     15.18 o 
   4  12   0      116.80      113.66      9.80 o 
   5  12   0       51.17       51.69      8.54 o 
   6  12   0       47.82       47.58      9.17 o 
   0  13   0      211.72      216.02      9.90 o 
   1  13   0       88.81      103.55      9.96 o 
   2  13   0        0.95      -11.54     14.86 o 
   3  13   0      119.67      106.23      9.96 o 
   4  13   0       23.50       12.80      8.54 o 
  -4 -13   1       11.77        0.00     17.23 o 
  -3 -13   1        0.27        3.16     13.12 o 
  -2 -13   1      113.79       90.58      9.80 o 
  -1 -13   1       27.26        8.38     15.33 o 
   0 -13   1       41.86       46.65      6.31 o 
  -6 -12   1       21.99       10.75     15.65 o 
  -5 -12   1        1.18      -10.28     13.75 o 
  -4 -12   1       91.50       79.99      8.85 o 
  -3 -12   1       55.70       77.15      8.85 o 
  -2 -12   1       52.97       32.41      8.06 o 
  -1 -12   1      118.32      110.98      9.33 o 
   0 -12   1      425.00      399.25     21.26 o 
   1 -12   1        1.67        8.38     12.96 o 
   2 -12   1       71.35       68.29      8.22 o 
   3 -12   1      184.72      182.90     10.43 o 
  -8 -11   1       52.39       55.96      8.85 o 
  -7 -11   1       58.90       51.22      9.33 o 
  -6 -11   1       66.34       66.24      8.85 o 
  -5 -11   1      279.28      284.24     16.60 o 
  -4 -11   1       83.87       89.95      8.85 o 
  -3 -11   1      151.98      152.08     10.75 o 
  -2 -11   1      620.49      597.88     27.35 o 
  -1 -11   1      177.19      205.04     13.44 o 
   0 -11   1      210.63      184.45      8.95 o 
   1 -11   1      512.30      558.99     26.72 o 
   2 -11   1        2.05       -3.48     12.17 o 
   3 -11   1       35.67       27.82      7.43 o 
   4 -11   1      322.49      273.33     19.76 o 
   5 -11   1       51.29       57.54      8.38 o 
  -9 -10   1       78.80       86.47     10.12 o 
  -8 -10   1        5.28        0.00     14.54 o 
  -7 -10   1      506.59      496.70     28.61 o 
  -6 -10   1      784.56      788.68     33.20 o 
  -5 -10   1       35.26       42.37      7.43 o 
  -4 -10   1      604.71      577.96     27.51 o 
  -3 -10   1      523.14      571.79     25.61 o 
  -2 -10   1       79.41       70.03      7.27 o 
  -1 -10   1      781.01      808.29     28.61 o 
   0 -10   1      289.85      318.48     13.91 o 
   1 -10   1      166.59      165.99     12.80 o 
   2 -10   1      230.80      221.79     15.81 o 
   3 -10   1       25.28       18.34     13.28 o 
   4 -10   1      507.39      513.93     25.29 o 
   5 -10   1      106.31      117.93      9.17 o 
   6 -10   1       13.61       14.70      6.96 o 
 -10  -9   1        0.58       -7.59     15.65 o 
  -9  -9   1      152.20      169.62     12.33 o 
  -8  -9   1      156.58      172.15     10.12 o 
  -7  -9   1        0.34       -4.43     14.70 o 
  -6  -9   1     1353.29     1361.74     38.73 o 
  -5  -9   1     1612.68     1626.53     40.15 o 
  -4  -9   1       10.84        4.27     13.91 o 
  -3  -9   1      555.25      546.82     24.35 o 
  -2  -9   1       11.88       29.40      6.17 o 
  -1  -9   1       41.24       54.86      6.48 o 
   0  -9   1      111.71      117.26     10.91 o 
   1  -9   1      155.48      153.82      9.96 o 
   2  -9   1     1105.21     1085.73     30.83 o 
   3  -9   1       81.86       91.37      7.11 o 
   4  -9   1        0.37       -9.01     10.91 o 
   5  -9   1      306.01      310.95     18.02 o 
   6  -9   1      318.63      325.02     19.60 o 
   7  -9   1       49.44       47.90      7.59 o 
   8  -9   1       82.78       76.83      8.85 o 
 -11  -8   1       98.30      124.57     11.38 o 
 -10  -8   1      420.22      397.43     27.51 o 
  -9  -8   1       84.23       66.08      9.33 o 
  -8  -8   1      442.78      491.33     27.82 o 
  -7  -8   1      455.73      512.51     25.14 o 
  -6  -8   1       25.84       26.72      8.06 o 
  -5  -8   1     1267.06     1330.76     34.78 o 
  -4  -8   1       97.37      113.03      9.64 o 
  -3  -8   1      215.09      244.08     16.12 o 
  -2  -8   1      258.58      290.09     17.23 o 
  -1  -8   1       95.06       97.85      6.96 o 
   0  -8   1     1206.17     1237.20     20.37 o 
   1  -8   1      510.56      538.75     20.23 o 
   2  -8   1      247.62      228.27     14.23 o 
   3  -8   1     1433.34     1328.54     32.09 o 
   4  -8   1      215.64      208.36     15.49 o 
   5  -8   1      495.19      472.52     22.29 o 
   6  -8   1       66.37       77.46      6.96 o 
   7  -8   1      276.43      362.17     21.03 o 
   8  -8   1       53.53       56.75      7.27 o 
   9  -8   1       33.21       32.72      7.75 o 
 -11  -7   1      147.70      132.48     11.22 o 
 -10  -7   1      126.29      129.16     10.59 o 
  -9  -7   1      143.87      133.58     11.38 o 
  -8  -7   1      460.69      489.11     24.66 o 
  -7  -7   1      679.38      728.14     28.14 o 
  -6  -7   1        1.27      -14.23     14.23 o 
  -5  -7   1      366.44      394.26     18.50 o 
  -4  -7   1      661.33      694.94     23.71 o 
  -3  -7   1      153.86      182.27     12.01 o 
  -2  -7   1      550.12      610.68     20.08 o 
  -1  -7   1     1101.24     1183.74     25.61 o 
   0  -7   1     1464.31     1450.05     25.93 o 
   1  -7   1      197.56      220.69     13.60 o 
   2  -7   1      459.92      518.68     18.97 o 
   3  -7   1     3209.16     3103.05     44.26 o 
   4  -7   1      474.17      476.31     20.87 o 
   5  -7   1      580.94      585.55     22.61 o 
   6  -7   1      472.10      467.61     22.29 o 
   7  -7   1      141.31      131.84      9.33 o 
   8  -7   1      371.77      389.68     22.45 o 
   9  -7   1       43.99       48.22      7.75 o 
 -12  -6   1        0.84      -14.39     14.39 o 
 -11  -6   1      234.49      250.88     14.86 o 
 -10  -6   1      442.81      470.93     25.93 o 
  -9  -6   1       15.45        3.95      6.80 o 
  -8  -6   1      297.59      315.85     20.87 o 
  -7  -6   1       86.19       82.99      7.43 o 
  -6  -6   1       28.31       19.29      5.85 o 
  -5  -6   1      254.23      233.81     13.91 o 
  -4  -6   1      499.13      485.00     18.65 o 
  -3  -6   1     2384.68     2576.94     36.20 o 
  -2  -6   1     3098.32     3146.04     38.89 o 
  -1  -6   1      364.88      380.83     15.02 o 
   0  -6   1      161.17      106.80      6.72 o 
   1  -6   1     2071.77     2029.33     30.67 o 
   2  -6   1      129.61      151.76     10.43 o 
   3  -6   1     2019.22     2058.58     33.36 o 
   4  -6   1     3035.55     2999.82     41.89 o 
   5  -6   1      161.84      175.63     12.49 o 
   6  -6   1      341.92      321.70     18.18 o 
   7  -6   1       87.51       82.36      6.80 o 
   8  -6   1      689.02      660.64     27.66 o 
   9  -6   1      397.53      365.02     23.08 o 
  10  -6   1       72.09       77.62      9.01 o 
 -12  -5   1      196.97      204.72     14.54 o 
 -11  -5   1       83.41       94.69      8.85 o 
 -10  -5   1      136.84      159.19     11.54 o 
  -9  -5   1      337.75      349.68     21.34 o 
  -8  -5   1      113.77      107.18      8.06 o 
  -7  -5   1      352.46      357.59     20.08 o 
  -6  -5   1     1127.77     1105.33     28.14 o 
  -5  -5   1      267.35      302.42     15.49 o 
  -4  -5   1     4918.42     5033.89     49.48 o 
  -3  -5   1     1433.32     1331.23     25.14 o 
  -2  -5   1     4434.88     4620.66     42.37 o 
  -1  -5   1     5647.95     6156.45     46.95 o 
   0  -5   1     2999.78     3104.62     25.69 o 
   1  -5   1     2459.61     2398.46     29.56 o 
   2  -5   1     1556.94     1518.40     24.98 o 
   3  -5   1      118.49      122.52      8.22 o 
   4  -5   1     4579.62     4500.83     47.58 o 
   5  -5   1       91.98       81.89      5.53 o 
   6  -5   1      703.58      702.05     24.03 o 
   7  -5   1      433.28      449.91     20.23 o 
   8  -5   1       55.43       57.86      6.48 o 
   9  -5   1      741.45      772.56     29.25 o 
  10  -5   1      131.73      123.62      9.17 o 
  11  -5   1       30.60       16.76     16.12 o 
 -12  -4   1       13.64       17.71      7.90 o 
 -11  -4   1      149.72      161.09     11.54 o 
 -10  -4   1      222.85      201.08     13.28 o 
  -9  -4   1      821.65      913.73     30.35 o 
  -8  -4   1      223.17      246.45     16.28 o 
  -7  -4   1       10.33       13.12     11.70 o 
  -6  -4   1     2956.99     3202.16     42.84 o 
  -5  -4   1      953.89     1006.68     23.87 o 
  -4  -4   1      248.22      249.30     12.65 o 
  -3  -4   1     5170.48     5442.07     44.90 o 
  -2  -4   1    12111.57    13737.41     65.61 o 
  -1  -4   1     8624.53     9637.64     52.17 o 
   0  -4   1     1826.89     1851.30     25.14 o 
   1  -4   1     2321.51     2424.07     26.56 o 
   2  -4   1     5202.32     5041.96     40.15 o 
   3  -4   1       52.48       43.95      3.32 o 
   4  -4   1      683.97      733.51     18.65 o 
   5  -4   1     2699.20     2600.34     36.52 o 
   6  -4   1       28.41       26.72      4.58 o 
   7  -4   1      885.67      847.49     26.24 o 
   8  -4   1      605.66      580.96     23.55 o 
   9  -4   1      223.18      228.12     13.91 o 
  10  -4   1       18.96       14.86      6.17 o 
  11  -4   1      116.38      129.00     10.91 o 
 -12  -3   1        0.51      -14.54     14.54 o 
 -11  -3   1      140.78      146.70     10.43 o 
 -10  -3   1      444.31      455.44     24.19 o 
  -9  -3   1      350.44      389.68     21.03 o 
  -8  -3   1     2875.59     2829.40     46.00 o 
  -7  -3   1     1686.35     1733.40     33.20 o 
  -6  -3   1       34.97       36.99      4.74 o 
  -5  -3   1     2829.15     2828.77     35.41 o 
  -4  -3   1     1100.50     1130.78     21.03 o 
  -3  -3   1      616.21      648.94     15.49 o 
  -2  -3   1     8660.32     9561.60     49.64 o 
  -1  -3   1     5889.64     6772.51     38.26 o 
   0  -3   1     7801.14     8376.20     66.79 o 
   1  -3   1     3978.20     4504.31     31.46 o 
   2  -3   1      976.98     1127.30     17.39 o 
   3  -3   1     2793.67     2687.12     29.09 o 
   4  -3   1     1964.88     2097.47     28.30 o 
   5  -3   1       49.13       49.48      4.58 o 
   6  -3   1     2621.60     2565.08     37.31 o 
   7  -3   1      278.37      228.75     15.49 o 
   8  -3   1        4.68       15.02     10.59 o 
   9  -3   1      265.26      261.47     18.18 o 
  10  -3   1      228.74      211.68     16.12 o 
  11  -3   1       53.44       44.74      7.59 o 
 -12  -2   1      102.67      110.34      9.33 o 
 -11  -2   1       64.20       57.23      7.75 o 
 -10  -2   1      771.35      762.28     28.77 o 
  -9  -2   1     1437.37     1506.71     35.89 o 
  -8  -2   1      232.09      235.07     15.49 o 
  -7  -2   1      494.34      511.72     19.44 o 
  -6  -2   1     1476.88     1408.69     26.40 o 
  -5  -2   1      133.28      121.57      8.22 o 
  -4  -2   1     1785.53     1858.29     24.66 o 
  -3  -2   1     3754.47     4206.79     32.72 o 
  -2  -2   1     3779.45     4091.71     29.25 o 
  -1  -2   1    20549.12    20886.47    177.85 o 
   0  -2   1      307.35      327.91     11.78 o 
   1  -2   1     1846.35     1954.09     18.02 o 
   2  -2   1    22562.95    21565.13     65.61 o 
   3  -2   1     1654.43     1729.13     21.50 o 
   4  -2   1       62.17       44.11      3.32 o 
   5  -2   1     8116.38     8214.08     57.70 o 
   6  -2   1     1739.59     1807.54     30.67 o 
   7  -2   1      651.41      631.23     21.03 o 
   8  -2   1      104.78       92.32      7.59 o 
   9  -2   1      276.69      233.18     15.33 o 
  10  -2   1      405.00      427.62     21.66 o 
  11  -2   1       26.86       26.87      7.43 o 
  12  -2   1        1.25       -2.06     12.96 o 
 -12  -1   1        5.77       -0.95     14.54 o 
 -11  -1   1      173.83      174.53     11.70 o 
 -10  -1   1      123.32      132.95     10.43 o 
  -9  -1   1        2.81       -3.48     11.54 o 
  -8  -1   1     2042.08     2087.51     37.94 o 
  -7  -1   1       48.86       56.91      5.06 o 
  -6  -1   1      164.15      165.20     10.59 o 
  -5  -1   1     8173.97     8267.20     55.33 o 
  -4  -1   1      875.73      976.33     17.55 o 
  -3  -1   1     1398.79     1440.63     18.34 o 
  -2  -1   1     1604.85     1792.52     17.23 o 
  -1  -1   1      139.91      179.27      5.53 o 
   0  -1   1    15640.04    16081.85     80.02 o 
   1  -1   1     3928.48     4096.77     21.18 o 
   2  -1   1     5452.51     5680.78     30.35 o 
   3  -1   1    12704.91    12558.89     53.12 o 
   4  -1   1      100.52       90.27      6.32 o 
   5  -1   1        1.11        2.53      6.32 o 
   6  -1   1     5739.53     5376.94     49.95 o 
   7  -1   1     1536.25     1462.92     30.35 o 
   8  -1   1      398.66      383.83     18.65 o 
   9  -1   1      125.04      112.71      7.43 o 
  10  -1   1       18.27       10.12     12.49 o 
  11  -1   1      356.38      390.63     22.92 o 
  12  -1   1      132.44      128.84      9.80 o 
 -12   0   1      249.01      260.68     17.07 o 
 -11   0   1       16.06       24.03      7.27 o 
 -10   0   1      370.48      367.39     21.34 o 
  -9   0   1      248.75      255.47     15.49 o 
  -8   0   1     2112.64     2003.57     37.31 o 
  -7   0   1     3260.05     3239.79     43.16 o 
  -6   0   1     1055.63     1146.75     23.71 o 
  -5   0   1        3.37        2.85      6.17 o 
  -4   0   1     5195.64     5028.52     38.41 o 
  -3   0   1        0.39       -5.85      5.85 o 
  -2   0   1      707.58      675.50     10.75 o 
  -1   0   1    10455.47    10371.94     93.11 o 
   1   0   1    36426.17    32728.29    164.41 o 
   2   0   1     1873.38     1970.21     17.23 o 
   3   0   1       19.76       26.08      2.69 o 
   4   0   1     4286.74     4111.94     34.30 o 
   5   0   1       17.91       16.92      2.85 o 
   6   0   1     1042.07     1144.22     23.55 o 
   7   0   1     3313.51     3257.02     42.52 o 
   8   0   1      110.80      118.09      8.85 o 
   9   0   1     1139.24     1126.51     30.83 o 
  10   0   1      708.85      639.93     27.35 o 
  11   0   1       34.23       41.26      7.43 o 
  12   0   1      332.39      328.82     21.03 o 
 -12   1   1      153.72      166.94     11.22 o 
 -11   1   1      830.41      814.45     32.09 o 
 -10   1   1      190.56      155.71     11.38 o 
  -9   1   1      728.58      719.13     26.40 o 
  -8   1   1     1402.79     1363.48     32.09 o 
  -7   1   1      423.87      444.85     19.29 o 
  -6   1   1     5449.34     5647.10     52.01 o 
  -5   1   1      395.17      407.07     13.91 o 
  -4   1   1      481.61      421.45     12.49 o 
  -3   1   1     3468.81     3483.71     28.77 o 
  -2   1   1     1108.54     1228.00     15.02 o 
  -1   1   1     6874.58     7111.92     28.30 o 
   0   1   1    18955.50    17864.57    687.67 o 
   1   1   1       10.86       28.14      2.06 o 
   2   1   1    20090.25    19090.31    170.57 o 
   3   1   1     2481.01     2460.75     23.55 o 
   4   1   1       26.07       26.24      3.00 o 
   5   1   1     3306.62     3341.60     35.09 o 
   6   1   1      141.11      148.28      9.01 o 
   7   1   1       68.78       71.93      4.90 o 
   8   1   1     2239.97     2199.12     38.26 o 
   9   1   1      134.44      136.59      9.80 o 
  10   1   1      660.55      617.80     25.14 o 
  11   1   1      836.00      821.09     31.30 o 
  12   1   1        2.12        6.80     12.80 o 
 -12   2   1       95.21      106.87      9.33 o 
 -11   2   1       42.01       41.73      7.59 o 
 -10   2   1     1163.06     1119.56     33.99 o 
  -9   2   1      542.96      474.41     22.61 o 
  -8   2   1      903.33      953.09     27.35 o 
  -7   2   1      356.32      344.47     16.12 o 
  -6   2   1     3990.83     4096.13     45.37 o 
  -5   2   1     9441.92     9821.33     63.23 o 
  -4   2   1     1532.14     1611.20     23.55 o 
  -3   2   1        5.34        5.06      5.22 o 
  -2   2   1    10754.12    10732.69     47.43 o 
  -1   2   1     8679.83     9272.30     39.21 o 
   0   2   1     4417.02     4888.85    103.70 o 
   1   2   1     9752.05     9855.48     39.05 o 
   2   2   1     2221.58     2346.93     21.97 o 
   3   2   1      376.58      394.42     11.38 o 
   4   2   1      141.56      113.82      7.11 o 
   5   2   1       56.63       59.12      3.95 o 
   6   2   1      699.05      634.71     18.50 o 
   7   2   1      705.68      657.79     20.55 o 
   8   2   1        2.56        9.33      4.90 o 
   9   2   1     1754.11     1725.18     37.62 o 
  10   2   1      106.65       95.96      7.43 o 
  11   2   1        9.48        6.01     13.60 o 
  12   2   1       95.79      119.35      9.17 o 
 -11   3   1       26.10       38.26      7.59 o 
 -10   3   1      151.57      158.56      9.80 o 
  -9   3   1      535.53      545.08     24.50 o 
  -8   3   1     1698.77     1505.92     34.30 o 
  -7   3   1      279.99      256.89     16.12 o 
  -6   3   1     1055.96     1078.30     25.14 o 
  -5   3   1     1401.35     1487.74     26.72 o 
  -4   3   1     4919.88     4827.75     42.84 o 
  -3   3   1      500.65      480.10     13.12 o 
  -2   3   1       66.02       77.15      5.06 o 
  -1   3   1      938.05      787.26     14.07 o 
   0   3   1      366.66      373.68      7.83 o 
   1   3   1    18397.36    18292.46    195.23 o 
   2   3   1      902.76      848.44     15.49 o 
   3   3   1      830.44      902.51     17.23 o 
   4   3   1     1120.39     1126.04     20.71 o 
   5   3   1     3249.60     3130.55     36.83 o 
   6   3   1      130.31      131.37      9.17 o 
   7   3   1     1210.78     1165.40     27.82 o 
   8   3   1     1348.23     1301.99     31.62 o 
   9   3   1      402.35      396.32     21.82 o 
  10   3   1      946.40      945.98     31.14 o 
  11   3   1      424.08      432.99     25.45 o 
  12   3   1       27.02       17.71     14.70 o 
 -11   4   1      357.53      350.32     23.71 o 
 -10   4   1        7.18        8.85     11.07 o 
  -9   4   1       92.47       81.89      7.27 o 
  -8   4   1      777.75      743.00     26.72 o 
  -7   4   1        6.82       11.07     10.28 o 
  -6   4   1      126.19      111.45      7.27 o 
  -5   4   1     1194.21     1147.06     24.50 o 
  -4   4   1      190.91      198.40     11.22 o 
  -3   4   1      774.19      735.57     17.55 o 
  -2   4   1      748.27      725.93     16.28 o 
  -1   4   1      104.26      108.45      6.64 o 
   0   4   1      297.37      292.40     18.10 o 
   1   4   1     8316.47     8688.34     49.16 o 
   2   4   1      474.25      536.54     14.07 o 
   3   4   1     3761.83     3621.56     35.89 o 
   4   4   1     3528.21     3648.91     39.05 o 
   5   4   1     1932.81     1966.57     31.14 o 
   6   4   1     5344.35     5168.27     53.43 o 
   7   4   1      625.53      643.25     22.13 o 
   8   4   1      440.41      443.43     20.87 o 
   9   4   1      885.75      942.03     30.04 o 
  10   4   1       78.29       68.61      7.90 o 
  11   4   1      663.51      696.52     30.35 o 
  12   4   1      150.93      137.69     12.01 o 
 -11   5   1       39.86       50.90      8.06 o 
 -10   5   1      141.34      136.74      9.49 o 
  -9   5   1      427.10      398.69     23.87 o 
  -8   5   1      480.59      455.13     23.55 o 
  -7   5   1     1348.59     1250.61     31.78 o 
  -6   5   1      828.08      782.05     24.82 o 
  -5   5   1      192.39      205.51     13.91 o 
  -4   5   1     3498.30     3430.44     42.05 o 
  -3   5   1      138.48      143.86      8.85 o 
  -2   5   1      200.00      218.32     10.91 o 
  -1   5   1     5387.12     6083.58     47.11 o 
   0   5   1     1207.71     1342.17     23.79 o 
   1   5   1     2505.63     2402.10     29.56 o 
   2   5   1     2277.12     2289.70     30.19 o 
   3   5   1     5804.13     5876.64     49.64 o 
   4   5   1     8143.74     8229.10     61.97 o 
   5   5   1     1231.33     1215.20     26.87 o 
   6   5   1      454.20      421.30     18.65 o 
   7   5   1     1269.89     1330.44     32.25 o 
   8   5   1        1.53        9.96      5.85 o 
   9   5   1      319.24      300.52     20.08 o 
  10   5   1      472.19      475.36     24.19 o 
  11   5   1      177.38      186.38     11.38 o 
  12   5   1      295.33      289.93     19.13 o 
 -10   6   1       11.88       18.50      7.43 o 
  -9   6   1      312.82      340.99     22.13 o 
  -8   6   1     1116.64     1156.07     34.46 o 
  -7   6   1      479.50      446.12     23.55 o 
  -6   6   1       23.83       -3.95     12.17 o 
  -5   6   1      158.83      154.76     12.17 o 
  -4   6   1      796.67      786.63     23.08 o 
  -3   6   1     3894.73     3915.60     45.84 o 
  -2   6   1       60.68       73.19      4.58 o 
  -1   6   1     1611.05     1668.43     27.82 o 
   0   6   1     2198.98     2069.83     29.64 o 
   1   6   1     3158.48     3309.66     38.26 o 
   2   6   1     1768.85     1732.61     29.09 o 
   3   6   1     2539.67     2698.98     36.99 o 
   4   6   1      120.37      134.21      9.80 o 
   5   6   1     2011.59     1963.25     35.25 o 
   6   6   1        4.65        8.06      5.22 o 
   7   6   1      128.43      138.01     10.28 o 
   8   6   1     1009.09      992.61     31.30 o 
   9   6   1        0.11       -6.48     11.70 o 
  10   6   1        2.14      -11.54     14.23 o 
  11   6   1      137.16      141.01     10.28 o 
  12   6   1        0.27       -4.27     15.49 o 
  -9   7   1        8.19       17.55     13.75 o 
  -8   7   1      198.41      197.61     13.75 o 
  -7   7   1      737.10      811.29     29.88 o 
  -6   7   1      129.59      140.06      9.17 o 
  -5   7   1       28.28       11.22     11.38 o 
  -4   7   1      136.34      169.78     12.49 o 
  -3   7   1     2004.73     1965.63     35.57 o 
  -2   7   1     2868.19     2895.01     41.42 o 
  -1   7   1      160.91      161.25     10.91 o 
   0   7   1     1637.37     1535.68     20.90 o 
   1   7   1     2892.98     2780.55     39.05 o 
   2   7   1       15.30       15.65      4.43 o 
   3   7   1       10.31        0.00      9.64 o 
   4   7   1      848.15      818.88     24.66 o 
   5   7   1        2.88        1.11      5.22 o 
   6   7   1        5.00       -3.95     12.01 o 
   7   7   1       96.99       94.38      7.75 o 
   8   7   1       83.07       83.78      7.43 o 
   9   7   1       70.56       67.82      7.27 o 
  10   7   1       19.68        5.69     13.91 o 
  11   7   1       13.32       16.44     15.81 o 
  -9   8   1      114.82      114.61      9.96 o 
  -8   8   1        0.76        0.95     12.01 o 
  -7   8   1      267.46      252.94     17.55 o 
  -6   8   1      604.54      613.37     25.77 o 
  -5   8   1      110.66      102.76      6.96 o 
  -4   8   1      160.29      178.48     12.33 o 
  -3   8   1      342.18      393.16     18.97 o 
  -2   8   1      736.74      804.18     25.14 o 
  -1   8   1     1012.42      942.19     26.56 o 
   0   8   1      622.91      712.24     16.04 o 
   1   8   1      444.85      471.41     19.76 o 
   2   8   1      555.66      553.93     20.87 o 
   3   8   1       60.23       58.02      6.01 o 
   4   8   1        5.62       30.98      6.17 o 
   5   8   1     1025.78      958.63     29.72 o 
   6   8   1      204.70      186.54     12.33 o 
   7   8   1      221.19      205.35     13.91 o 
   8   8   1       67.27       70.19      7.75 o 
   9   8   1       87.41       87.42      8.69 o 
  10   8   1      164.11      196.34     14.39 o 
  11   8   1      105.21      116.98     10.91 o 
  -8   9   1       47.99       37.47      8.38 o 
  -7   9   1        7.01        8.69     10.91 o 
  -6   9   1      550.21      489.59     26.56 o 
  -5   9   1      553.85      473.62     24.19 o 
  -4   9   1        9.79        9.17     10.91 o 
  -3   9   1      196.99      185.59     12.01 o 
  -2   9   1     2321.30     2431.66     44.58 o 
  -1   9   1       10.74        0.63     12.33 o 
   0   9   1      205.57      199.96      9.81 o 
   1   9   1      520.72      499.86     21.66 o 
   2   9   1      269.76      262.42     15.49 o 
   3   9   1      290.77      285.03     19.44 o 
   4   9   1        2.03       14.70     11.07 o 
   5   9   1      269.33      282.18     17.86 o 
   6   9   1      666.52      655.58     28.14 o 
   7   9   1       32.71        1.74     16.92 o 
   8   9   1      500.67      485.00     27.19 o 
   9   9   1      569.57      602.30     30.19 o 
  10   9   1       28.10       -1.11     18.50 o 
  -6  10   1       62.39       50.27      8.06 o 
  -5  10   1      197.90      215.47     14.39 o 
  -4  10   1      890.53      901.08     32.72 o 
  -3  10   1        0.95        9.80     11.86 o 
  -2  10   1      149.62      152.39     10.75 o 
  -1  10   1      954.11     1012.22     31.14 o 
   0  10   1      139.84      133.70      8.06 o 
   1  10   1      634.89      640.72     25.29 o 
   2  10   1      433.08      421.30     20.87 o 
   3  10   1      341.74      325.18     20.55 o 
   4  10   1      294.17      291.03     17.55 o 
   5  10   1       16.92       -5.69     14.07 o 
   6  10   1      277.15      295.14     19.44 o 
   7  10   1      718.65      678.34     33.83 o 
   8  10   1        4.72        9.96     15.97 o 
   9  10   1       79.56       69.40      9.96 o 
  -5  11   1      169.59      182.27     13.75 o 
  -4  11   1      184.23      157.93     10.43 o 
  -3  11   1      211.10      219.26     14.23 o 
  -2  11   1        4.61       10.43     12.96 o 
  -1  11   1      225.95      235.86     15.02 o 
   0  11   1      205.07      211.73     10.28 o 
   1  11   1      495.27      483.90     25.77 o 
   2  11   1      951.05      946.45     32.88 o 
   3  11   1      125.59      135.64      8.69 o 
   4  11   1      182.04      171.84     12.01 o 
   5  11   1      280.86      248.51     14.54 o 
   6  11   1       73.56       80.94      8.69 o 
   7  11   1       96.10       94.38      9.49 o 
   8  11   1      163.13      159.98     11.38 o 
  -3  12   1      124.89      155.08     11.22 o 
  -2  12   1        7.96       -3.95     14.39 o 
  -1  12   1        5.38      -14.70     14.70 o 
   0  12   1      293.94      326.18     14.07 o 
   1  12   1       30.49       27.66      8.06 o 
   2  12   1       21.59       13.91     14.86 o 
   3  12   1      423.68      416.87     25.61 o 
   4  12   1      122.15      106.39      9.96 o 
   5  12   1       59.89       61.34      8.38 o 
   6  12   1       47.96       46.32      8.22 o 
   0  13   1       28.16       25.22      5.64 o 
   1  13   1       74.18       99.44      9.17 o 
   2  13   1      112.31      106.07      9.49 o 
   3  13   1       22.67       22.92     16.12 o 
   4  13   1       65.23       57.23      9.01 o 
  -3 -13   2       23.85       34.78      7.75 o 
  -2 -13   2        4.72      -14.70     14.70 o 
  -1 -13   2       78.57       79.52      8.85 o 
   0 -13   2       90.17       91.97      6.87 o 
  -6 -12   2       35.10       41.10      8.06 o 
  -5 -12   2       34.88       32.09      8.06 o 
  -4 -12   2       76.25       62.29      8.69 o 
  -3 -12   2       56.37       62.13      8.06 o 
  -2 -12   2       16.02       16.76     13.60 o 
  -1 -12   2      219.39      193.50     11.86 o 
   0 -12   2       12.85       16.49      6.50 o 
   1 -12   2      255.42      258.94     16.44 o 
   2 -12   2       62.43       41.42      8.54 o 
   3 -12   2        2.93       19.44     13.75 o 
  -8 -11   2       16.83       14.54      8.38 o 
  -7 -11   2       24.71       13.28     14.86 o 
  -6 -11   2      192.04      167.41     11.86 o 
  -5 -11   2        3.85        9.17     14.23 o 
  -4 -11   2      192.59      168.68      9.17 o 
  -3 -11   2      168.26      180.06     12.80 o 
  -2 -11   2        6.22       10.75     13.28 o 
  -1 -11   2      579.07      583.17     25.45 o 
   0 -11   2      795.59      743.75     21.22 o 
   1 -11   2        4.20        8.54     13.75 o 
   2 -11   2      124.23      149.55      8.54 o 
   3 -11   2      198.70      215.15     14.54 o 
   4 -11   2       52.98       70.51      8.06 o 
   5 -11   2      225.50      215.63     13.44 o 
  -9 -10   2        4.42       11.54      7.90 o 
  -8 -10   2      112.99      104.02      9.80 o 
  -7 -10   2      154.77      145.28      9.64 o 
  -6 -10   2      274.63      276.96     19.29 o 
  -5 -10   2      549.46      605.31     28.14 o 
  -4 -10   2      117.21       99.59      8.69 o 
  -3 -10   2      938.04      918.47     30.98 o 
  -2 -10   2      548.81      488.80     24.82 o 
  -1 -10   2       17.92       21.82      6.32 o 
   0 -10   2      721.08      668.28     18.49 o 
   1 -10   2      719.55      738.89     27.82 o 
   2 -10   2      106.58      120.93      8.06 o 
   3 -10   2      519.66      541.28     24.66 o 
   4 -10   2       60.00       62.13      7.27 o 
   5 -10   2      379.62      354.58     24.03 o 
   6 -10   2      113.05      133.27     10.12 o 
 -10  -9   2      132.02      133.27     11.38 o 
  -9  -9   2       47.33       45.69      9.17 o 
  -8  -9   2       79.01       85.52      8.69 o 
  -7  -9   2      108.63      123.46      9.49 o 
  -6  -9   2      262.15      247.72     15.97 o 
  -5  -9   2     1019.99     1026.13     33.99 o 
  -4  -9   2     1304.31     1269.10     34.46 o 
  -3  -9   2      515.16      545.55     24.66 o 
  -2  -9   2      588.83      603.09     23.87 o 
  -1  -9   2       39.36       44.42      6.64 o 
   0  -9   2       39.66       46.32      4.08 o 
   1  -9   2      271.62      279.34     18.34 o 
   2  -9   2     1036.15     1084.15     31.62 o 
   3  -9   2      767.51      830.10     27.51 o 
   4  -9   2      117.93      150.50     10.12 o 
   5  -9   2      270.29      240.13     17.71 o 
   6  -9   2      442.50      442.16     25.45 o 
   7  -9   2      122.42      119.67      9.33 o 
   8  -9   2      120.90      132.48      9.96 o 
 -11  -8   2      152.66      152.71     11.54 o 
 -10  -8   2       17.72       27.51      9.01 o 
  -9  -8   2      365.55      378.61     25.14 o 
  -8  -8   2      152.73      146.23     10.43 o 
  -7  -8   2      253.84      245.51     17.23 o 
  -6  -8   2     1235.53     1251.40     34.30 o 
  -5  -8   2     1292.09     1244.92     33.99 o 
  -4  -8   2      253.05      267.48     18.02 o 
  -3  -8   2       55.40       61.34      6.01 o 
  -2  -8   2       53.77       53.12      5.69 o 
  -1  -8   2      841.49      869.78     24.82 o 
   0  -8   2      499.66      526.04     14.58 o 
   1  -8   2        4.73        2.85     10.91 o 
   2  -8   2      602.51      592.03     22.76 o 
   3  -8   2      125.10      125.99     10.12 o 
   4  -8   2      181.68      156.82     11.22 o 
   5  -8   2      181.21      199.82     14.39 o 
   6  -8   2      353.53      379.09     20.71 o 
   7  -8   2       78.03       66.24      7.75 o 
   8  -8   2       79.71       73.19      8.22 o 
 -11  -7   2      296.96      301.31     18.34 o 
 -10  -7   2      564.88      600.72     29.09 o 
  -9  -7   2        9.99       16.44     14.07 o 
  -8  -7   2      654.03      650.04     27.98 o 
  -7  -7   2      936.38      931.28     30.98 o 
  -6  -7   2       86.07       89.32      7.59 o 
  -5  -7   2       63.31       57.38      6.48 o 
  -4  -7   2      936.80      949.30     26.87 o 
  -3  -7   2      133.89      121.25      8.22 o 
  -2  -7   2     1207.14     1287.76     27.98 o 
  -1  -7   2       81.58       80.78      5.22 o 
   0  -7   2     1023.82     1063.79     32.88 o 
   1  -7   2      929.50      956.73     24.66 o 
   2  -7   2      757.99      721.18     22.45 o 
   3  -7   2     2360.25     2362.26     39.36 o 
   4  -7   2     1574.39     1546.23     34.30 o 
   5  -7   2       27.61       31.78      5.85 o 
   6  -7   2       86.67      104.18      9.80 o 
   7  -7   2       47.41       47.74      6.80 o 
   8  -7   2       65.58       50.11      6.96 o 
   9  -7   2      188.94      187.96     13.91 o 
 -11  -6   2       59.68       65.92      9.33 o 
 -10  -6   2       35.75       18.65     16.44 o 
  -9  -6   2      608.23      669.81     27.66 o 
  -8  -6   2      100.89      122.99      7.90 o 
  -7  -6   2      144.98      152.39     10.12 o 
  -6  -6   2       27.12       29.25      5.85 o 
  -5  -6   2      458.70      412.29     19.29 o 
  -4  -6   2       93.49       98.80      6.96 o 
  -3  -6   2     1741.77     1695.62     30.35 o 
  -2  -6   2      376.20      420.19     15.49 o 
  -1  -6   2     2595.63     2512.12     33.83 o 
   0  -6   2     3359.47     3526.16     33.67 o 
   1  -6   2     1522.49     1361.11     25.93 o 
   2  -6   2      517.73      517.57     17.23 o 
   3  -6   2     2218.70     2219.51     35.41 o 
   4  -6   2     2311.83     2360.36     38.89 o 
   5  -6   2     1648.84     1732.77     35.57 o 
   6  -6   2      455.40      449.43     21.18 o 
   7  -6   2      146.55      142.75     10.28 o 
   8  -6   2       28.27       21.82      6.48 o 
   9  -6   2      213.61      225.75     15.02 o 
  10  -6   2      241.69      265.11     18.81 o 
 -12  -5   2        0.19       -9.33     14.86 o 
 -11  -5   2      121.03      121.57      9.96 o 
 -10  -5   2      410.29      405.49     23.40 o 
  -9  -5   2       21.87       28.30      6.64 o 
  -8  -5   2        1.75        3.48     12.17 o 
  -7  -5   2      683.64      705.37     24.50 o 
  -6  -5   2     1024.33     1022.97     27.19 o 
  -5  -5   2      726.57      712.65     21.97 o 
  -4  -5   2      335.32      339.41     15.18 o 
  -3  -5   2     4500.17     4472.85     44.42 o 
  -2  -5   2     4196.72     4044.12     40.00 o 
  -1  -5   2      230.66      252.62     11.54 o 
   0  -5   2     4552.48     4485.63    149.47 o 
   1  -5   2     4116.12     4541.62     41.42 o 
   2  -5   2     1318.47     1237.49     23.55 o 
   3  -5   2     2450.64     2511.49     33.99 o 
   4  -5   2      978.93      982.97     23.87 o 
   5  -5   2     1976.84     1936.70     34.78 o 
   6  -5   2      583.02      591.87     22.61 o 
   7  -5   2        0.50        7.59     11.38 o 
   8  -5   2      577.33      537.01     25.14 o 
   9  -5   2       97.33       93.11      7.90 o 
  10  -5   2       12.88       17.39     13.91 o 
  11  -5   2      203.62      205.35     12.80 o 
 -12  -4   2      123.29      127.42      9.64 o 
 -11  -4   2        0.32      -13.60     13.60 o 
 -10  -4   2      204.30      208.20     13.60 o 
  -9  -4   2      475.78      459.39     23.08 o 
  -8  -4   2      135.93      127.73      8.85 o 
  -7  -4   2     1019.71     1028.82     27.66 o 
  -6  -4   2      445.41      450.23     18.81 o 
  -5  -4   2     2351.09     2446.84     34.94 o 
  -4  -4   2     4615.67     4631.41     44.58 o 
  -3  -4   2      699.23      671.39     17.07 o 
  -2  -4   2    10834.41    11285.35     59.76 o 
  -1  -4   2    11400.64    12179.96     59.12 o 
   0  -4   2     2268.16     2461.73     19.00 o 
   1  -4   2     6132.43     6914.15     45.69 o 
   2  -4   2     2449.30     2402.41     28.93 o 
   3  -4   2      169.10      159.19      9.80 o 
   4  -4   2     1539.95     1576.11     27.35 o 
   5  -4   2      195.00      204.88     13.28 o 
   6  -4   2     1874.61     1867.77     34.46 o 
   7  -4   2      867.59      868.04     27.03 o 
   8  -4   2        0.09        1.42     10.12 o 
   9  -4   2      393.59      420.98     22.45 o 
  10  -4   2       97.51      105.60      8.69 o 
  11  -4   2       34.09       44.74      7.27 o 
 -12  -3   2       82.13       94.53      9.17 o 
 -11  -3   2       56.60       62.13      7.43 o 
 -10  -3   2       44.52       55.96      6.80 o 
  -9  -3   2      937.54      914.52     29.25 o 
  -8  -3   2      517.68      525.47     22.61 o 
  -7  -3   2      738.72      700.95     22.45 o 
  -6  -3   2     6096.82     6352.79     56.59 o 
  -5  -3   2      102.28      129.31      9.64 o 
  -4  -3   2     3578.42     3777.59     37.31 o 
  -3  -3   2     9743.43    10674.67     58.02 o 
  -2  -3   2      838.28      856.98     16.12 o 
  -1  -3   2      827.04      917.68     15.18 o 
   0  -3   2     4798.57     5278.42     53.35 o 
   1  -3   2      547.28      549.50     12.65 o 
   2  -3   2     7059.95     7357.58     45.21 o 
   3  -3   2     2559.40     2825.61     30.98 o 
   4  -3   2        9.19        3.00      6.01 o 
   5  -3   2     3151.50     3297.81     39.52 o 
   6  -3   2      103.67       98.64      6.96 o 
   7  -3   2       43.75       38.10      5.06 o 
   8  -3   2      554.29      539.23     22.45 o 
   9  -3   2      374.25      363.91     21.18 o 
  10  -3   2      217.95      221.63     13.60 o 
  11  -3   2       98.01       96.43      8.85 o 
 -12  -2   2       39.47       53.27      7.43 o 
 -11  -2   2       85.64       82.52      7.90 o 
 -10  -2   2        5.82       14.70      6.01 o 
  -9  -2   2       37.13       42.68      6.48 o 
  -8  -2   2     3892.01     3827.39     51.38 o 
  -7  -2   2      405.98      428.57     18.50 o 
  -6  -2   2        2.94       -7.75      7.75 o 
  -5  -2   2     2864.93     2824.34     33.67 o 
  -4  -2   2       14.25        9.01      3.00 o 
  -3  -2   2      410.11      454.18     11.86 o 
  -2  -2   2     7437.92     8235.27     41.58 o 
  -1  -2   2     4123.55     4620.50     28.46 o 
   0  -2   2        4.30       10.99      2.06 o 
   1  -2   2     2947.23     3102.10     24.35 o 
   2  -2   2      139.61      134.69      7.75 o 
   3  -2   2     5148.55     5022.51     37.78 o 
   4  -2   2     1303.28     1358.58     22.29 o 
   5  -2   2      304.14      333.24     13.60 o 
   6  -2   2     4703.92     4749.66     49.80 o 
   7  -2   2     1337.21     1346.72     30.04 o 
   8  -2   2       17.94       16.60     11.70 o 
   9  -2   2     1254.98     1346.09     34.62 o 
  10  -2   2      315.41      313.96     20.39 o 
  11  -2   2       28.55       26.08      6.80 o 
  12  -2   2      121.02      130.74     12.33 o 
 -12  -1   2      295.77      266.85     19.92 o 
 -11  -1   2        5.70       -8.85     13.60 o 
 -10  -1   2      869.54      838.64     29.25 o 
  -9  -1   2      387.02      392.52     19.76 o 
  -8  -1   2      398.47      452.91     19.76 o 
  -7  -1   2     1663.57     1593.34     30.67 o 
  -6  -1   2      192.23      168.20     11.86 o 
  -5  -1   2      168.70      149.55      8.85 o 
  -4  -1   2      581.17      459.71     12.96 o 
  -3  -1   2     1329.67     1473.03     18.97 o 
  -2  -1   2     4623.28     5065.67     29.88 o 
  -1  -1   2     3510.41     3750.56     23.71 o 
   0  -1   2     1923.99     2039.58     36.04 o 
   1  -1   2    14347.93    13771.71    140.06 o 
   2  -1   2     7694.82     8192.58     39.52 o 
   3  -1   2      965.00      985.50     16.28 o 
   4  -1   2      343.79      270.96     10.12 o 
   5  -1   2     4581.81     4567.70     42.84 o 
   6  -1   2      663.12      683.40     19.92 o 
   7  -1   2     4992.23     5245.88     55.17 o 
   8  -1   2     2376.36     2376.96     41.26 o 
   9  -1   2       17.32       15.49     11.54 o 
  10  -1   2      438.73      476.78     24.50 o 
  11  -1   2       57.33       49.95      7.43 o 
  12  -1   2      111.75      115.56      9.33 o 
 -12   0   2       92.90       92.16      9.49 o 
 -11   0   2      899.02      827.73     33.04 o 
 -10   0   2       43.83       46.95      6.80 o 
  -9   0   2      517.98      495.91     21.82 o 
  -8   0   2      832.81      836.11     25.77 o 
  -7   0   2      635.99      656.21     21.03 o 
  -6   0   2      714.19      702.05     18.97 o 
  -5   0   2     2949.42     2964.88     33.83 o 
  -4   0   2      215.25      262.42     10.12 o 
  -3   0   2    14662.84    14517.87     57.38 o 
  -2   0   2     6623.70     7316.64     35.25 o 
  -1   0   2      125.83      114.45      5.53 o 
   0   0   2    15534.80    13920.46    125.52 o 
   1   0   2     2129.21     2218.09     17.07 o 
   2   0   2     4151.20     4313.03     27.66 o 
   3   0   2    13223.28    13296.19     55.80 o 
   4   0   2      293.56      288.19     10.59 o 
   5   0   2     1888.27     1835.68     27.19 o 
   6   0   2     2627.05     2786.56     36.68 o 
   7   0   2      105.53      112.40      6.64 o 
   8   0   2     2108.09     2054.00     38.10 o 
   9   0   2       66.28       88.05      6.80 o 
  10   0   2      122.46      130.74     10.28 o 
  11   0   2      765.22      704.43     30.51 o 
  12   0   2        2.45       -3.00     15.18 o 
 -12   1   2      247.58      240.61     15.65 o 
 -11   1   2        0.69       -3.64     14.07 o 
 -10   1   2     1120.30     1197.18     35.25 o 
  -9   1   2      217.83      187.80     12.80 o 
  -8   1   2       41.93       36.83      6.17 o 
  -7   1   2     3450.73     3457.47     44.58 o 
  -6   1   2      264.96      282.34     13.75 o 
  -5   1   2     3277.07     3268.72     35.89 o 
  -4   1   2     5392.39     5449.02     41.58 o 
  -3   1   2      249.17      274.28      9.64 o 
  -2   1   2    12249.23    12585.13     48.53 o 
  -1   1   2     8255.46     7908.19     33.83 o 
   0   1   2       11.64       13.18      1.39 o 
   1   1   2    27471.22    23605.69    181.80 o 
   2   1   2    11732.59    12975.44     49.01 o 
   3   1   2     3126.37     3449.25     29.25 o 
   4   1   2     5762.19     6052.12     43.47 o 
   5   1   2       53.95       69.87      5.22 o 
   6   1   2      579.79      568.63     17.23 o 
   7   1   2      663.56      662.53     21.50 o 
   8   1   2        0.41       -5.37     10.28 o 
   9   1   2     1405.58     1447.42     35.25 o 
  10   1   2      236.40      234.44     14.23 o 
  11   1   2       83.20       76.67      8.69 o 
  12   1   2      359.53      350.79     21.97 o 
 -12   2   2      312.85      335.61     21.34 o 
 -11   2   2      381.26      385.88     24.03 o 
 -10   2   2        0.39        4.58      6.32 o 
  -9   2   2     1854.84     1874.57     40.00 o 
  -8   2   2        6.07       -2.85      5.37 o 
  -7   2   2       11.03       -0.47      9.33 o 
  -6   2   2     2477.16     2367.32     35.09 o 
  -5   2   2      455.21      540.33     16.28 o 
  -4   2   2     6149.36     6488.27     47.27 o 
  -3   2   2     4005.72     3962.08     33.67 o 
  -2   2   2      560.19      511.25     12.01 o 
  -1   2   2     2542.41     2503.75     21.97 o 
   0   2   2     1756.55     1673.45     12.41 o 
   1   2   2      741.00      716.76     12.65 o 
   2   2   2    17189.05    17881.60     62.60 o 
   3   2   2     3436.84     3798.78     32.41 o 
   4   2   2      220.93      251.20     10.75 o 
   5   2   2        2.32       13.44      3.32 o 
   6   2   2      617.66      681.66     19.76 o 
   7   2   2      341.98      337.67     16.28 o 
   8   2   2      488.67      482.00     20.08 o 
   9   2   2       31.55       18.02     12.96 o 
  10   2   2      659.29      628.54     26.24 o 
  11   2   2      420.54      394.26     23.87 o 
  12   2   2       46.20       45.69      8.85 o 
 -11   3   2      288.15      287.40     19.29 o 
 -10   3   2      217.43      224.64     15.33 o 
  -9   3   2      297.54      286.92     19.29 o 
  -8   3   2     1550.57     1513.19     35.41 o 
  -7   3   2      369.83      331.82     18.02 o 
  -6   3   2      996.49      906.77     23.55 o 
  -5   3   2     1277.24     1179.79     24.66 o 
  -4   3   2       77.98       90.11      6.01 o 
  -3   3   2     2845.84     2977.37     31.46 o 
  -2   3   2     3191.84     2923.78     28.93 o 
  -1   3   2      632.95      641.67     13.75 o 
   0   3   2     3573.55     3691.36     25.77 o 
   1   3   2       32.69       20.23      2.85 o 
   2   3   2       24.21       34.15      3.16 o 
   3   3   2      224.01      206.93      9.96 o 
   4   3   2       22.08       45.69      3.48 o 
   5   3   2     1013.43      971.75     21.50 o 
   6   3   2     2034.85     1981.59     32.88 o 
   7   3   2      216.04      210.73     14.23 o 
   8   3   2      108.62      101.33      8.22 o 
   9   3   2     1234.77     1219.62     33.36 o 
  10   3   2      196.70      188.12     11.86 o 
  11   3   2       50.13       56.91      7.43 o 
  12   3   2      365.87      368.02     22.13 o 
 -11   4   2       25.04       18.50      8.06 o 
 -10   4   2       79.20       94.85      7.59 o 
  -9   4   2      130.04      147.18     11.22 o 
  -8   4   2      406.00      439.00     20.71 o 
  -7   4   2      340.96      307.16     18.97 o 
  -6   4   2      663.66      603.88     21.34 o 
  -5   4   2       51.74       52.64      4.58 o 
  -4   4   2     1353.00     1264.36     24.98 o 
  -3   4   2     2257.63     2226.78     29.88 o 
  -2   4   2      186.60      165.36      9.33 o 
  -1   4   2     1630.04     1510.50     21.97 o 
   0   4   2      257.80      285.67      7.43 o 
   1   4   2       35.73       42.68      3.00 o 
   2   4   2     1654.98     1591.60     23.40 o 
   3   4   2      140.24      152.55      9.80 o 
   4   4   2     2979.67     2991.12     36.04 o 
   5   4   2     2307.46     2346.14     34.46 o 
   6   4   2      610.36      625.86     21.18 o 
   7   4   2     2855.49     2913.98     44.11 o 
   8   4   2      721.67      686.40     24.98 o 
   9   4   2        6.40      -12.65     12.65 o 
  10   4   2      806.77      799.43     30.35 o 
  11   4   2      242.60      273.80     18.97 o 
  12   4   2       66.85       70.66      9.17 o 
 -10   5   2       14.68       23.40      6.80 o 
  -9   5   2        2.81        2.53     12.33 o 
  -8   5   2     1501.90     1531.05     38.57 o 
  -7   5   2        0.01      -10.91     12.01 o 
  -6   5   2      133.75      139.59     10.75 o 
  -5   5   2     4566.24     4241.89     50.43 o 
  -4   5   2     1043.21     1152.60     25.61 o 
  -3   5   2     1635.46     1610.88     27.66 o 
  -2   5   2     1046.21     1018.07     21.18 o 
  -1   5   2     1188.17     1252.35     22.76 o 
   0   5   2     6260.44     6602.83     43.39 o 
   1   5   2      467.06      584.91     15.65 o 
   2   5   2     2940.98     3295.28     36.36 o 
   3   5   2    11799.63    11662.07     70.66 o 
   4   5   2      229.37      263.05     14.70 o 
   5   5   2     4648.31     4600.74     50.27 o 
   6   5   2     2485.99     2429.92     39.68 o 
   7   5   2       77.35       79.99      6.80 o 
   8   5   2      324.14      330.24     19.13 o 
   9   5   2       39.16       39.52      6.32 o 
  10   5   2       30.96       19.13      7.27 o 
  11   5   2      490.15      466.67     26.72 o 
  12   5   2        0.09        9.49     16.28 o 
 -10   6   2      323.76      328.18     21.66 o 
  -9   6   2      206.25      174.21     13.91 o 
  -8   6   2       58.27       62.44      7.59 o 
  -7   6   2     2972.53     2882.04     50.59 o 
  -6   6   2      359.32      347.15     19.60 o 
  -5   6   2      398.82      416.87     18.81 o 
  -4   6   2     1647.97     1647.72     32.09 o 
  -3   6   2       69.45       75.56      5.22 o 
  -2   6   2     3681.78     3618.24     43.00 o 
  -1   6   2     2942.54     3098.62     38.41 o 
   0   6   2     1900.98     1847.53     20.90 o 
   1   6   2     4356.72     4294.53     44.26 o 
   2   6   2      223.03      245.35     13.28 o 
   3   6   2     4549.90     4680.42     49.01 o 
   4   6   2     4092.06     3930.94     46.64 o 
   5   6   2        1.02       -0.63     10.75 o 
   6   6   2      213.18      216.89     13.91 o 
   7   6   2      292.26      271.12     18.97 o 
   8   6   2       72.84       80.47      7.11 o 
   9   6   2      141.87      135.16      9.01 o 
  10   6   2        1.11      -10.75     12.65 o 
  11   6   2       92.71       99.12      9.01 o 
  12   6   2       91.83      111.77     10.12 o 
  -9   7   2      473.80      460.18     27.35 o 
  -8   7   2      157.69      170.42     12.01 o 
  -7   7   2      286.36      259.58     17.39 o 
  -6   7   2      779.19      759.91     27.35 o 
  -5   7   2       83.36       84.10      6.64 o 
  -4   7   2      776.98      708.69     24.19 o 
  -3   7   2     1308.27     1393.20     30.67 o 
  -2   7   2     1022.68      978.70     25.77 o 
  -1   7   2     2633.66     2805.85     40.00 o 
   0   7   2     1668.92     1792.03     49.64 o 
   1   7   2      610.01      565.47     20.39 o 
   2   7   2      465.24      450.54     18.02 o 
   3   7   2       48.78       54.06      5.22 o 
   4   7   2      167.50      164.57     11.54 o 
   5   7   2        8.04        1.26     11.22 o 
   6   7   2        0.56       -6.64     11.70 o 
   7   7   2      121.63      112.24      7.75 o 
   8   7   2      151.61      153.82     11.22 o 
   9   7   2       37.92       19.92     15.02 o 
  10   7   2       70.17       67.66      7.90 o 
  11   7   2       68.47       72.72      8.69 o 
  -8   8   2      142.49      165.20     12.49 o 
  -7   8   2      117.86      117.93      9.96 o 
  -6   8   2      516.54      507.77     25.29 o 
  -5   8   2      333.44      363.59     20.39 o 
  -4   8   2      240.08      262.26     16.92 o 
  -3   8   2      308.28      283.60     18.34 o 
  -2   8   2     1696.29     1715.06     35.73 o 
  -1   8   2      216.50      232.54     15.81 o 
   0   8   2      753.66      734.59     16.88 o 
   1   8   2     1195.80     1134.73     28.61 o 
   2   8   2      154.36      142.43     10.12 o 
   3   8   2      193.86      191.91     13.44 o 
   4   8   2      342.31      370.87     19.60 o 
   5   8   2      276.65      245.51     15.97 o 
   6   8   2      836.21      831.53     28.46 o 
   7   8   2       64.71       44.74      7.27 o 
   8   8   2       11.63       17.39      6.64 o 
   9   8   2      233.22      219.11     16.28 o 
  10   8   2        0.28       -8.06     15.49 o 
  11   8   2       94.45       87.10     10.43 o 
  -7   9   2       65.87       47.27      8.06 o 
  -6   9   2      280.52      281.23     18.65 o 
  -5   9   2      156.98      162.04      9.33 o 
  -4   9   2      521.75      575.27     24.98 o 
  -3   9   2       36.66       41.42      6.48 o 
  -2   9   2       29.65       34.94      6.64 o 
  -1   9   2     1596.67     1609.78     36.68 o 
   0   9   2       45.73       46.29      7.90 o 
   1   9   2        5.79       18.50      5.69 o 
   2   9   2     1480.62     1566.30     34.78 o 
   3   9   2        1.27       13.91      6.01 o 
   4   9   2      519.58      480.89     22.76 o 
   5   9   2      618.07      596.61     25.45 o 
   6   9   2      205.78      233.65     16.28 o 
   7   9   2      932.33      876.74     33.04 o 
   8   9   2      238.75      239.66     16.28 o 
   9   9   2       56.69       25.77     19.92 o 
  10   9   2      392.60      412.44     24.66 o 
  -6  10   2       95.01      114.30      8.69 o 
  -5  10   2      290.35      275.07     19.60 o 
  -4  10   2      132.66      134.37      9.64 o 
  -3  10   2      756.55      779.67     28.93 o 
  -2  10   2      351.66      349.37     21.03 o 
  -1  10   2        2.70        3.79     11.86 o 
   0  10   2      495.96      511.85     16.31 o 
   1  10   2      105.90       97.54      7.43 o 
   2  10   2      155.50      163.78      9.64 o 
   3  10   2      654.13      660.95     26.72 o 
   4  10   2      232.75      242.34     16.44 o 
   5  10   2      331.72      325.50     22.13 o 
   6  10   2      157.78      156.19     12.65 o 
   7  10   2      249.23      249.14     18.18 o 
   8  10   2      744.51      714.70     32.41 o 
   9  10   2      321.03      325.97     22.61 o 
  -5  11   2      221.27      200.14     13.91 o 
  -4  11   2      247.53      232.70     17.07 o 
  -3  11   2      115.45      118.72      9.49 o 
  -2  11   2      154.22      143.54      9.17 o 
  -1  11   2      193.63      199.19     13.28 o 
   0  11   2      168.23      168.35      9.25 o 
   1  11   2      460.06      413.23     24.19 o 
   2  11   2        5.73        5.06     13.44 o 
   3  11   2      502.07      552.35     25.77 o 
   4  11   2      308.84      273.80     18.34 o 
   5  11   2       25.77       19.92      6.96 o 
   6  11   2      107.54       99.91      9.96 o 
   7  11   2      141.81      152.39     10.75 o 
   8  11   2       31.43       35.89      9.01 o 
  -3  12   2      106.21       85.21      9.49 o 
  -2  12   2       81.06       90.74      8.38 o 
  -1  12   2       62.03       48.53      8.85 o 
   0  12   2       20.13       22.12      7.83 o 
   1  12   2      365.57      378.93     23.87 o 
   2  12   2      184.21      180.53     11.22 o 
   3  12   2       90.60       72.09      9.33 o 
   4  12   2      189.41      204.40     14.70 o 
   5  12   2      159.08      131.05     11.70 o 
   6  12   2       18.51       29.88      7.43 o 
   0  13   2       64.02       64.80      9.80 o 
   1  13   2       90.48      105.28      9.49 o 
   2  13   2       11.62       10.75      7.59 o 
   3  13   2       56.49       18.97     18.34 o 
  -2 -13   3        7.81       -5.22     14.23 o 
  -1 -13   3       26.62       48.69      7.59 o 
  -6 -12   3       34.34       20.08     16.12 o 
  -5 -12   3        2.14        0.95     14.07 o 
  -4 -12   3       34.83       31.93      7.75 o 
  -3 -12   3       35.61       44.42      7.75 o 
  -2 -12   3       19.53       -0.95     14.07 o 
  -1 -12   3       62.80       66.40      7.90 o 
   0 -12   3      225.30      220.46     10.89 o 
   1 -12   3        0.06       -0.95     14.07 o 
   2 -12   3       68.85       65.13      8.54 o 
   3 -12   3      112.18      112.71      9.96 o 
  -8 -11   3       12.82       -8.85     16.12 o 
  -7 -11   3       26.32       26.72      7.90 o 
  -6 -11   3        0.20        0.00     13.75 o 
  -5 -11   3       20.94       23.40      7.27 o 
  -4 -11   3        2.04       14.70      6.32 o 
  -3 -11   3      143.16      144.96      8.85 o 
  -2 -11   3      299.23      306.05     21.34 o 
  -1 -11   3      261.04      265.90     17.55 o 
   0 -11   3      128.47      114.53     11.62 o 
   1 -11   3      862.88      855.55     32.09 o 
   2 -11   3      111.22      111.29      9.01 o 
   3 -11   3       22.49       21.66      7.59 o 
   4 -11   3      450.90      485.64     27.66 o 
   5 -11   3        2.29      -15.18     15.18 o 
  -9 -10   3       66.73       71.77      9.80 o 
  -8 -10   3       14.63       -3.00     14.70 o 
  -7 -10   3       33.28       18.18     14.86 o 
  -6 -10   3      396.90      430.78     23.87 o 
  -5 -10   3       94.63      106.07      8.54 o 
  -4 -10   3      541.70      552.82     26.24 o 
  -3 -10   3     1664.68     1604.24     39.52 o 
  -2 -10   3      396.95      385.57     21.50 o 
  -1 -10   3      507.88      525.16     23.55 o 
   0 -10   3      406.77      419.79     16.04 o 
   1 -10   3      276.31      277.60     17.23 o 
   2 -10   3     1252.76     1143.43     34.78 o 
   3 -10   3        1.59      -13.91     13.91 o 
   4 -10   3      267.87      269.69     17.86 o 
   5 -10   3      339.76      341.46     20.87 o 
   6 -10   3      201.25      206.30     12.96 o 
 -10  -9   3      128.17      126.78     11.22 o 
  -9  -9   3      112.66      115.24     10.43 o 
  -8  -9   3      257.68      244.56     14.23 o 
  -7  -9   3        0.03       -3.48     13.28 o 
  -6  -9   3      723.96      698.26     30.04 o 
  -5  -9   3     2257.18     2238.80     46.64 o 
  -4  -9   3       57.77       36.83      8.22 o 
  -3  -9   3      567.47      552.66     24.50 o 
  -2  -9   3     1129.97     1088.26     31.62 o 
  -1  -9   3      309.69      286.45     18.50 o 
   0  -9   3      129.82      139.60      9.72 o 
   1  -9   3      481.50      474.73     21.66 o 
   2  -9   3     1149.09     1133.63     31.78 o 
   3  -9   3      438.30      485.00     22.61 o 
   4  -9   3      105.72      105.92      7.59 o 
   5  -9   3      567.43      586.18     26.72 o 
   6  -9   3      290.76      270.48     19.13 o 
   7  -9   3       96.71      110.19      8.85 o 
 -10  -8   3      218.41      227.48     15.97 o 
  -9  -8   3       11.56       12.17     16.76 o 
  -8  -8   3      250.58      297.04     19.13 o 
  -7  -8   3      376.20      395.05     22.29 o 
  -6  -8   3       12.26      -13.60     13.60 o 
  -5  -8   3     1066.81      985.34     32.09 o 
  -4  -8   3     1259.85     1207.77     32.41 o 
  -3  -8   3       77.30       78.25      6.96 o 
  -2  -8   3      139.46      152.39      9.49 o 
  -1  -8   3       95.90       92.80      6.17 o 
   0  -8   3      522.48      492.13     29.96 o 
   1  -8   3       83.23       85.68      6.64 o 
   2  -8   3       56.84       52.48      6.32 o 
   3  -8   3      409.55      385.57     20.23 o 
   4  -8   3      102.62      113.03      6.80 o 
   5  -8   3       88.31       90.90      6.96 o 
   6  -8   3      256.24      240.45     17.07 o 
   7  -8   3       77.87       89.32      8.69 o 
   8  -8   3       20.92       15.81     15.65 o 
 -11  -7   3        9.33       -8.22     17.55 o 
 -10  -7   3      127.37      139.91     11.70 o 
  -9  -7   3      524.92      541.60     28.14 o 
  -8  -7   3      419.30      407.38     22.92 o 
  -7  -7   3      598.06      614.32     25.93 o 
  -6  -7   3       12.83       20.08      6.96 o 
  -5  -7   3      450.87      446.59     22.13 o 
  -4  -7   3      780.75      767.19     24.66 o 
  -3  -7   3      298.97      304.16     16.92 o 
  -2  -7   3       40.03       30.83      4.90 o 
  -1  -7   3     1487.18     1559.03     30.19 o 
   0  -7   3      975.57      993.79     40.31 o 
   1  -7   3      775.58      808.76     23.40 o 
   2  -7   3       43.70       46.64      5.53 o 
   3  -7   3     2339.83     2616.30     42.21 o 
   4  -7   3     1093.05     1018.38     28.77 o 
   5  -7   3      341.06      340.83     19.60 o 
   6  -7   3     1334.55     1369.17     35.41 o 
   7  -7   3        6.90      -12.49     12.49 o 
   8  -7   3       25.78       14.70      7.27 o 
   9  -7   3       38.68       29.88      7.90 o 
 -11  -6   3      298.24      292.93     19.76 o 
 -10  -6   3      240.06      216.58     14.70 o 
  -9  -6   3        3.08       14.54     13.28 o 
  -8  -6   3      463.77      500.02     23.87 o 
  -7  -6   3      642.73      631.86     25.45 o 
  -6  -6   3       77.50       77.62      6.64 o 
  -5  -6   3       18.79       18.18      5.69 o 
  -4  -6   3     1991.13     2156.91     35.57 o 
  -3  -6   3     1220.62     1215.67     25.77 o 
  -2  -6   3      602.92      616.69     18.34 o 
  -1  -6   3      176.05      182.11     11.86 o 
   0  -6   3     2880.54     2842.21     38.41 o 
   1  -6   3     3130.60     3200.74     39.84 o 
   2  -6   3       42.15       45.69      4.43 o 
   3  -6   3     2337.26     2171.93     36.52 o 
   4  -6   3     5000.34     5049.54     55.96 o 
   5  -6   3      120.88      117.93      7.11 o 
   6  -6   3      625.34      613.68     24.19 o 
   7  -6   3     1489.19     1501.81     37.31 o 
   8  -6   3      136.83      145.91      8.38 o 
   9  -6   3      161.35      171.68     12.33 o 
  10  -6   3       14.93       10.43     15.97 o 
 -12  -5   3      165.66      165.36     11.07 o 
 -11  -5   3      166.03      143.54     10.28 o 
 -10  -5   3      121.34      133.74     10.43 o 
  -9  -5   3      590.34      590.45     25.45 o 
  -8  -5   3       16.73       10.28     11.38 o 
  -7  -5   3      272.09      265.74     15.81 o 
  -6  -5   3      384.84      378.30     18.81 o 
  -5  -5   3      591.36      652.89     21.34 o 
  -4  -5   3     1290.27     1349.89     27.35 o 
  -3  -5   3      785.42      807.34     20.23 o 
  -2  -5   3      434.98      325.34     13.60 o 
  -1  -5   3     5334.17     5408.55     45.05 o 
   0  -5   3     1170.47     1221.61     25.37 o 
   1  -5   3     1889.28     1865.40     27.82 o 
   2  -5   3     1679.00     1651.51     27.35 o 
   3  -5   3      661.36      641.35     18.81 o 
   4  -5   3     1472.63     1436.20     28.93 o 
   5  -5   3      752.93      728.93     23.08 o 
   6  -5   3      129.82      168.52     12.33 o 
   7  -5   3     1187.13     1200.81     33.04 o 
   8  -5   3      297.48      328.18     19.60 o 
   9  -5   3      306.46      316.80     20.71 o 
  10  -5   3      175.20      163.30     11.70 o 
 -12  -4   3       36.03       50.59      8.06 o 
 -11  -4   3      265.49      304.16     21.03 o 
 -10  -4   3      182.52      171.05     10.59 o 
  -9  -4   3        6.15       12.96     11.54 o 
  -8  -4   3      568.55      589.18     23.55 o 
  -7  -4   3       37.96       33.67      5.69 o 
  -6  -4   3     2527.75     2580.58     39.21 o 
  -5  -4   3       31.91       23.87      4.58 o 
  -4  -4   3      551.66      611.31     17.39 o 
  -3  -4   3     4368.84     4330.89     41.58 o 
  -2  -4   3     1994.65     2004.04     26.08 o 
  -1  -4   3     1854.88     1778.14     24.19 o 
   0  -4   3     5323.15     5731.66     71.93 o 
   1  -4   3     6416.67     6922.06     47.58 o 
   2  -4   3       14.04       32.57      3.48 o 
   3  -4   3      692.46      806.71     18.65 o 
   4  -4   3      462.23      512.19     17.39 o 
   5  -4   3     2539.11     2652.50     38.57 o 
   6  -4   3      313.86      340.20     15.97 o 
   7  -4   3      295.80      285.82     17.86 o 
   8  -4   3     1549.73     1523.46     37.78 o 
   9  -4   3       89.08       92.16      7.43 o 
  10  -4   3      139.48      140.85      8.85 o 
  11  -4   3      198.22      190.02     16.28 o 
 -12  -3   3      146.54      151.45     12.33 o 
 -11  -3   3       73.09       59.76      7.75 o 
 -10  -3   3      442.94      445.01     23.24 o 
  -9  -3   3        3.88        5.53     11.70 o 
  -8  -3   3     1501.54     1504.81     33.99 o 
  -7  -3   3     1430.86     1515.24     31.46 o 
  -6  -3   3      622.86      702.53     21.03 o 
  -5  -3   3     4168.36     4004.76     42.37 o 
  -4  -3   3      457.26      578.43     15.97 o 
  -3  -3   3      989.43     1115.29     19.76 o 
  -2  -3   3     9534.70     9793.51     51.54 o 
  -1  -3   3      187.70      170.73      8.54 o 
   0  -3   3      338.80      408.74      8.16 o 
   1  -3   3     1667.97     1737.67     22.13 o 
   2  -3   3      603.82      697.94     15.65 o 
   3  -3   3     1771.79     1699.57     25.14 o 
   4  -3   3     1169.12     1147.06     22.61 o 
   5  -3   3      729.97      792.16     20.87 o 
   6  -3   3     1643.31     1581.48     31.14 o 
   7  -3   3      500.84      471.88     20.23 o 
   8  -3   3        6.88      -10.91     11.22 o 
   9  -3   3      847.16      828.68     28.93 o 
  10  -3   3      479.53      455.13     24.66 o 
  11  -3   3        3.09        6.96     12.17 o 
 -12  -2   3      430.75      440.11     26.40 o 
 -11  -2   3       41.73       49.32      7.11 o 
 -10  -2   3      301.16      285.18     19.29 o 
  -9  -2   3     1152.77     1095.37     31.30 o 
  -8  -2   3       44.50       40.31      6.64 o 
  -7  -2   3     3063.98     3006.93     42.52 o 
  -6  -2   3     2038.99     1966.10     31.93 o 
  -5  -2   3      186.38      186.07     11.22 o 
  -4  -2   3     6614.19     6807.92     47.74 o 
  -3  -2   3     1164.71     1234.01     19.29 o 
  -2  -2   3      322.92      320.75     10.75 o 
  -1  -2   3     1274.18     1322.06     17.86 o 
   0  -2   3      726.71      849.92     10.22 o 
   1  -2   3      483.99      535.75     12.17 o 
   2  -2   3     8117.37     8273.21     46.16 o 
   3  -2   3      422.77      395.21     12.17 o 
   4  -2   3     1180.12     1236.06     22.13 o 
   5  -2   3     2391.03     2423.44     33.20 o 
   6  -2   3      485.40      422.09     16.92 o 
   7  -2   3      810.17      788.53     23.87 o 
   8  -2   3     1543.46     1559.51     35.09 o 
   9  -2   3      385.56      335.14     20.23 o 
  10  -2   3      546.04      535.28     24.82 o 
  11  -2   3      101.90      104.34      8.69 o 
  12  -2   3       20.20        1.11     15.02 o 
 -12  -1   3        9.36       12.96      7.75 o 
 -11  -1   3      370.93      357.27     23.55 o 
 -10  -1   3        5.48        0.79     11.54 o 
  -9  -1   3      398.19      360.59     20.39 o 
  -8  -1   3     2046.99     1992.97     37.78 o 
  -7  -1   3       67.21       55.96      5.53 o 
  -6  -1   3      109.17      130.74      9.01 o 
  -5  -1   3     3165.67     3232.99     36.20 o 
  -4  -1   3        2.72       17.55      3.00 o 
  -3  -1   3      479.25      547.13     12.80 o 
  -2  -1   3     1986.17     1950.61     21.18 o 
  -1  -1   3     9728.87     9528.40     42.68 o 
   0  -1   3     5493.76     5788.91    145.28 o 
   1  -1   3     7529.97     7998.93     39.05 o 
   2  -1   3     9881.02    10574.29     48.85 o 
   3  -1   3     6444.34     6513.57     42.84 o 
   4  -1   3       24.32       11.86      2.85 o 
   5  -1   3      394.40      469.20     15.18 o 
   6  -1   3     3132.78     3022.11     39.52 o 
   7  -1   3     1388.20     1391.46     30.35 o 
   8  -1   3      516.16      515.67     22.45 o 
   9  -1   3      946.72      898.24     28.46 o 
  10  -1   3      160.86      142.28     10.28 o 
  11  -1   3      425.40      427.94     25.29 o 
  12  -1   3       97.07       94.85      9.01 o 
 -12   0   3      140.25      148.44     11.70 o 
 -11   0   3        2.46      -13.44     13.44 o 
 -10   0   3      861.01      836.27     29.72 o 
  -9   0   3      110.55      136.74     10.28 o 
  -8   0   3        2.71      -12.17     12.17 o 
  -7   0   3     2062.64     1982.07     34.62 o 
  -6   0   3      562.73      507.29     17.07 o 
  -5   0   3     1050.85     1181.68     22.45 o 
  -4   0   3     4409.29     4182.45     36.83 o 
  -3   0   3     2472.98     2823.24     27.35 o 
  -2   0   3      461.05      575.59     12.33 o 
  -1   0   3     4585.47     4500.36     28.46 o 
   0   0   3       33.72       42.29      2.01 o 
   1   0   3    18287.72    17773.63    175.63 o 
   2   0   3    13154.97    15202.22     56.91 o 
   3   0   3     6202.65     6310.74     41.26 o 
   4   0   3     4148.01     3993.85     36.68 o 
   5   0   3     1614.01     1614.20     26.40 o 
   6   0   3       29.93       41.26      4.11 o 
   7   0   3     2415.26     2443.04     38.73 o 
   8   0   3       50.07       61.02      6.32 o 
   9   0   3       83.72       76.04      6.64 o 
  10   0   3       63.12       74.30      6.96 o 
  11   0   3        0.56        1.74     12.80 o 
  12   0   3      360.81      380.83     25.45 o 
 -12   1   3       48.01       34.46      8.69 o 
 -11   1   3      503.57      535.91     27.66 o 
 -10   1   3      144.54      156.35     10.75 o 
  -9   1   3      795.58      738.26     26.56 o 
  -8   1   3      685.98      617.00     23.08 o 
  -7   1   3      770.11      760.70     23.40 o 
  -6   1   3     2163.18     2046.72     32.41 o 
  -5   1   3      600.18      647.83     17.07 o 
  -4   1   3      256.08      250.72     10.75 o 
  -3   1   3    12659.22    12853.08     59.28 o 
  -2   1   3     2793.67     2563.03     24.35 o 
  -1   1   3    20826.59    18800.70    186.38 o 
   0   1   3       12.87       26.93      1.90 o 
   1   1   3     1782.09     1795.84     19.13 o 
   2   1   3    33086.97    31016.86    260.21 o 
   3   1   3    17836.19    17691.11     69.56 o 
   4   1   3        0.26       -0.32      5.85 o 
   5   1   3     3732.19     3864.86     40.31 o 
   6   1   3       71.19       66.40      5.06 o 
   7   1   3      243.20      232.23     14.70 o 
   8   1   3      682.45      711.38     23.87 o 
   9   1   3        0.28        9.80     11.22 o 
  10   1   3      472.71      484.69     23.40 o 
  11   1   3      281.01      279.18     19.44 o 
  12   1   3        1.23        7.11     14.39 o 
 -12   2   3      156.98      181.32     13.12 o 
 -11   2   3       14.87       13.75      7.90 o 
 -10   2   3      627.61      661.74     27.03 o 
  -9   2   3      142.67      135.79      8.54 o 
  -8   2   3      451.39      421.61     20.71 o 
  -7   2   3      747.42      810.34     23.87 o 
  -6   2   3       62.58       75.56      4.90 o 
  -5   2   3     3914.22     3925.40     42.21 o 
  -4   2   3     4258.64     4577.03     41.26 o 
  -3   2   3     2188.63     2313.57     27.35 o 
  -2   2   3    18327.83    18148.13     68.29 o 
  -1   2   3       26.86       24.50      2.69 o 
   0   2   3      502.85      521.02     12.49 o 
   1   2   3     3306.38     2674.95     24.82 o 
   2   2   3       23.06       25.77      3.16 o 
   3   2   3     5585.46     5927.39     42.37 o 
   4   2   3     2060.25     2151.22     28.30 o 
   5   2   3      867.65      976.17     21.18 o 
   6   2   3     1270.49     1269.58     26.40 o 
   7   2   3        9.64        9.80      8.69 o 
   8   2   3      116.33      119.04      8.38 o 
   9   2   3     1121.77     1186.74     33.04 o 
  10   2   3      483.16      501.44     24.82 o 
  11   2   3       28.21       18.18     15.65 o 
  12   2   3      395.41      453.55     27.19 o 
 -11   3   3      103.45      122.83      9.33 o 
 -10   3   3       22.72        6.01     14.70 o 
  -9   3   3      764.00      864.57     28.77 o 
  -8   3   3        6.47       11.70      5.37 o 
  -7   3   3      392.29      377.98     18.02 o 
  -6   3   3     1308.99     1247.45     27.82 o 
  -5   3   3      451.27      413.55     16.28 o 
  -4   3   3     2970.70     3114.11     36.04 o 
  -3   3   3     5930.32     6212.57     47.11 o 
  -2   3   3       89.48      113.50      7.90 o 
  -1   3   3     4984.08     4634.41     35.89 o 
   0   3   3     1980.41     2034.29     16.66 o 
   1   3   3     3464.81     3600.38     31.62 o 
   2   3   3     5024.61     5026.46     38.89 o 
   3   3   3      285.35      273.64     11.38 o 
   4   3   3      142.19      184.01     11.22 o 
   5   3   3      134.56      128.52      8.85 o 
   6   3   3        3.41       -1.42      9.01 o 
   7   3   3      577.12      577.80     21.18 o 
   8   3   3      701.66      683.87     24.66 o 
   9   3   3      126.91      116.98      7.90 o 
  10   3   3      369.67      376.40     22.92 o 
  11   3   3      162.52      193.18     13.60 o 
  12   3   3       11.88       15.33     16.76 o 
 -11   4   3      178.56      183.54     13.28 o 
 -10   4   3       60.89       56.75      7.59 o 
  -9   4   3        0.19        4.11      5.06 o 
  -8   4   3      424.74      421.93     21.50 o 
  -7   4   3      128.92      116.19      9.33 o 
  -6   4   3      829.52      797.22     24.66 o 
  -5   4   3     2319.77     2323.53     36.04 o 
  -4   4   3      344.09      331.19     14.07 o 
  -3   4   3      507.77      420.82     14.39 o 
  -2   4   3     2973.86     2817.54     32.41 o 
  -1   4   3       50.33       47.74      3.64 o 
   0   4   3     3213.48     3125.40     79.44 o 
   1   4   3     1259.53     1225.95     20.87 o 
   2   4   3      373.08      367.86     12.49 o 
   3   4   3      433.30      337.51     12.80 o 
   4   4   3      160.13      145.44      9.17 o 
   5   4   3     2186.75     2098.42     33.99 o 
   6   4   3     2040.72     1945.55     35.41 o 
   7   4   3      827.96      869.15     25.61 o 
   8   4   3       44.29       36.99      6.80 o 
   9   4   3      223.79      226.54     15.02 o 
  10   4   3        1.16       -3.32     13.44 o 
  11   4   3      241.95      281.39     19.60 o 
  12   4   3      163.91      159.35     12.17 o 
 -10   5   3      109.95      113.50      8.69 o 
  -9   5   3      129.73      134.69     10.75 o 
  -8   5   3       72.10       64.66      7.11 o 
  -7   5   3     1240.95     1381.66     33.67 o 
  -6   5   3      187.93      163.30     10.43 o 
  -5   5   3       84.83       82.05      6.48 o 
  -4   5   3     3146.61     3005.35     40.79 o 
  -3   5   3     1870.31     1934.96     31.14 o 
  -2   5   3     1222.68     1270.53     24.35 o 
  -1   5   3     3538.22     3581.25     38.57 o 
   0   5   3        2.89        5.26      2.87 o 
   1   5   3      199.39      151.45     10.28 o 
   2   5   3       23.82       12.80      3.48 o 
   3   5   3      574.12      630.44     18.50 o 
   4   5   3     3628.82     3614.92     43.47 o 
   5   5   3     1378.85     1333.13     28.93 o 
   6   5   3     1237.40     1227.84     30.35 o 
   7   5   3     2338.02     2365.42     42.37 o 
   8   5   3       14.23       15.49      6.64 o 
   9   5   3      212.56      239.34     16.28 o 
  10   5   3      398.93      423.67     24.03 o 
  11   5   3        1.24        6.96      7.59 o 
  12   5   3      129.86      121.09     10.59 o 
 -10   6   3        2.70       11.38     14.23 o 
  -9   6   3      278.70      259.10     16.28 o 
  -8   6   3     1158.00     1130.46     34.78 o 
  -7   6   3       12.17       17.71      6.17 o 
  -6   6   3     1606.90     1589.07     36.36 o 
  -5   6   3     1567.79     1612.94     34.62 o 
  -4   6   3      395.82      429.36     18.34 o 
  -3   6   3     2816.84     2800.63     40.15 o 
  -2   6   3      683.10      680.08     20.39 o 
  -1   6   3     1976.94     2015.26     32.25 o 
   0   6   3     3224.28     3321.19     64.26 o 
   1   6   3       40.86       49.16      4.58 o 
   2   6   3     3350.94     3444.98     41.73 o 
   3   6   3     3172.41     3181.14     41.89 o 
   4   6   3      457.70      472.83     18.81 o 
   5   6   3     3706.38     3697.92     48.85 o 
   6   6   3      294.67      286.13     18.65 o 
   7   6   3      155.58      182.90     14.23 o 
   8   6   3     1038.85      999.89     32.25 o 
   9   6   3       31.18       26.08      6.80 o 
  10   6   3      122.28      135.64      8.69 o 
  11   6   3      103.29      109.87      9.33 o 
  -9   7   3        0.07        3.00     13.28 o 
  -8   7   3      145.87      147.65      9.01 o 
  -7   7   3     1080.96     1034.03     33.04 o 
  -6   7   3       56.51       49.64      7.11 o 
  -5   7   3      614.21      606.10     24.35 o 
  -4   7   3       18.65       27.51      5.22 o 
  -3   7   3     1023.93     1028.50     27.19 o 
  -2   7   3     2393.04     2354.67     38.89 o 
  -1   7   3       48.98       51.06      5.22 o 
   0   7   3      680.59      676.27     18.10 o 
   1   7   3     4727.58     4916.59     52.96 o 
   2   7   3       73.55       67.82      5.69 o 
   3   7   3     1382.45     1391.30     30.83 o 
   4   7   3     1101.41     1155.44     28.93 o 
   5   7   3       14.81        6.96     12.17 o 
   6   7   3      352.27      307.16     21.18 o 
   7   7   3      351.30      324.07     20.55 o 
   8   7   3        0.97       11.38     11.86 o 
   9   7   3      128.96      128.05      8.69 o 
  10   7   3        5.10        8.69     13.75 o 
  11   7   3       27.26       33.36      8.22 o 
  -8   8   3       50.96       -2.06     15.65 o 
  -7   8   3      180.87      180.53     12.49 o 
  -6   8   3      306.16      311.27     20.71 o 
  -5   8   3      395.86      398.06     22.13 o 
  -4   8   3       26.95       13.44     11.22 o 
  -3   8   3      334.82      331.03     17.71 o 
  -2   8   3      734.61      800.54     25.45 o 
  -1   8   3     1609.70     1662.89     34.62 o 
   0   8   3      253.47      278.27     11.59 o 
   1   8   3       84.53       73.04      6.96 o 
   2   8   3     1044.90     1071.34     27.98 o 
   3   8   3      134.57      114.77      9.01 o 
   4   8   3       88.66       85.21      6.80 o 
   5   8   3      344.25      368.81     20.55 o 
   6   8   3        2.44      -10.59     12.17 o 
   7   8   3       33.80       43.32      6.64 o 
   8   8   3      144.66      139.59      9.01 o 
   9   8   3       14.87        6.64     14.86 o 
  10   8   3      153.88      147.65     10.75 o 
  11   8   3       57.07       67.50     10.28 o 
  -7   9   3       52.12       55.49      7.90 o 
  -6   9   3       36.34       46.79      7.59 o 
  -5   9   3      168.96      170.89      9.49 o 
  -4   9   3        8.80       24.03      5.53 o 
  -3   9   3       50.06       44.42      5.85 o 
  -2   9   3      209.95      176.74     12.17 o 
  -1   9   3       11.96        6.96     13.75 o 
   0   9   3      608.82      642.75     17.10 o 
   1   9   3      481.97      523.89     22.61 o 
   2   9   3       88.62       93.74      7.11 o 
   3   9   3      591.95      608.63     25.61 o 
   4   9   3      470.24      472.04     22.76 o 
   5   9   3      149.60      146.70     10.75 o 
   6   9   3      254.63      248.03     17.23 o 
   7   9   3       32.03       38.73      7.59 o 
   8   9   3      480.74      480.74     28.14 o 
   9   9   3      377.00      411.97     26.56 o 
  10   9   3        1.12      -18.97     18.97 o 
  -6  10   3       20.34       19.29      6.80 o 
  -5  10   3       17.87        1.90     14.07 o 
  -4  10   3      688.99      687.19     29.40 o 
  -3  10   3        9.40        0.79     14.70 o 
  -2  10   3      161.51      188.28     13.28 o 
  -1  10   3     1115.34     1060.43     33.36 o 
   0  10   3      174.92      174.43      7.31 o 
   1  10   3      128.18      139.43      7.90 o 
   2  10   3      525.09      523.58     24.35 o 
   3  10   3       28.32       44.11      6.80 o 
   4  10   3     1087.34      989.77     33.20 o 
   5  10   3       44.64       29.56      7.27 o 
   6  10   3      135.17      128.84     10.91 o 
   7  10   3      605.02      509.19     30.19 o 
   8  10   3        6.31       -5.06     17.86 o 
   9  10   3      358.55      365.97     24.98 o 
  -5  11   3      198.38      187.65     13.75 o 
  -4  11   3      181.08      170.26     11.22 o 
  -3  11   3      655.49      664.11     29.88 o 
  -2  11   3       17.38       15.33     13.75 o 
  -1  11   3       30.22       39.68      6.80 o 
   0  11   3      380.61      404.74     16.93 o 
   1  11   3       41.44       46.64      7.11 o 
   2  11   3      374.68      378.77     23.08 o 
   3  11   3      251.01      248.98     16.28 o 
   4  11   3      200.87      184.80     10.28 o 
   5  11   3      289.47      357.27     22.92 o 
   6  11   3        0.14       19.76     14.07 o 
   7  11   3      145.27      149.07     11.86 o 
   8  11   3      259.87      276.65     20.55 o 
  -3  12   3       10.45        1.11     14.39 o 
  -2  12   3       71.44       71.93      8.54 o 
  -1  12   3       19.95       18.81     14.39 o 
   0  12   3      260.16      283.83     13.08 o 
   1  12   3       86.95       85.37      9.17 o 
   2  12   3      136.56      115.72      9.49 o 
   3  12   3      227.90      229.38     17.23 o 
   4  12   3      132.75      128.21     10.28 o 
   5  12   3       30.19       46.48      8.22 o 
   6  12   3       74.30       81.10      9.49 o 
   1  13   3      100.17      112.56      9.96 o 
   2  13   3       91.56       91.85      9.33 o 
   3  13   3        5.61       10.91      7.75 o 
  -5 -12   4       79.84       86.95      9.01 o 
  -4 -12   4      108.17       85.05      8.69 o 
  -3 -12   4       45.10       -8.54     15.02 o 
  -2 -12   4       45.26       46.16      7.27 o 
  -1 -12   4       27.95       33.83      7.27 o 
   0 -12   4       42.58       38.54      5.70 o 
   1 -12   4      121.38      120.78      9.49 o 
   2 -12   4       11.65        9.80      7.27 o 
  -7 -11   4        2.00      -12.49     15.02 o 
  -6 -11   4       52.63       42.21      7.90 o 
  -5 -11   4        2.83       17.55     12.49 o 
  -4 -11   4        5.90        5.85      6.80 o 
  -3 -11   4      159.04      139.75      9.01 o 
  -2 -11   4       24.68       19.13      7.11 o 
  -1 -11   4      116.04      101.02      8.22 o 
   0 -11   4      688.27      667.32     20.27 o 
   1 -11   4       13.98        2.69     15.02 o 
   2 -11   4      197.05      207.41     15.49 o 
   3 -11   4      192.73      206.77     15.65 o 
   4 -11   4        0.27       11.86     14.07 o 
  -8 -10   4       31.50       27.35      7.90 o 
  -7 -10   4       95.50       80.31      9.49 o 
  -6 -10   4        2.94        3.64     12.80 o 
  -5 -10   4      162.20      153.03     10.75 o 
  -4 -10   4       94.20       73.51      7.59 o 
  -3 -10   4      146.88      153.50     10.59 o 
  -2 -10   4     1277.83     1179.47     35.41 o 
  -1 -10   4        6.88       16.44     12.65 o 
   0 -10   4      243.52      236.29     11.72 o 
   1 -10   4      653.82      588.71     27.35 o 
   2 -10   4        0.69       -1.58     14.39 o 
   3 -10   4      497.28      503.66     24.66 o 
   4 -10   4      249.82      251.83     16.12 o 
   5 -10   4       78.81       88.53      9.17 o 
   6 -10   4      259.87      256.73     17.55 o 
  -9  -9   4      181.83      169.31     11.22 o 
  -8  -9   4       30.62       36.83      8.38 o 
  -7  -9   4      224.06      217.52     14.86 o 
  -6  -9   4      188.25      209.78     15.02 o 
  -5  -9   4      649.91      658.74     28.77 o 
  -4  -9   4     2431.64     2329.06     46.32 o 
  -3  -9   4     1158.36     1092.52     32.72 o 
  -2  -9   4      218.26      212.31     13.12 o 
  -1  -9   4     1054.93     1072.13     30.83 o 
   0  -9   4        0.02       -2.70      7.82 o 
   1  -9   4      531.76      510.30     23.40 o 
   2  -9   4     1363.51     1344.19     35.41 o 
   3  -9   4      696.18      711.86     27.35 o 
   4  -9   4      118.85      132.79      9.33 o 
   5  -9   4      205.76      222.58     14.54 o 
   6  -9   4      473.05      436.95     26.87 o 
   7  -9   4      328.25      340.36     21.03 o 
 -10  -8   4        0.01      -15.81     15.81 o 
  -9  -8   4      378.64      429.99     25.61 o 
  -8  -8   4      291.88      276.02     19.44 o 
  -7  -8   4      277.32      276.17     18.50 o 
  -6  -8   4      412.91      454.97     23.40 o 
  -5  -8   4      782.55      744.74     28.14 o 
  -4  -8   4     1734.73     1679.81     37.15 o 
  -3  -8   4      931.89      935.55     28.93 o 
  -2  -8   4      885.48      872.15     26.40 o 
  -1  -8   4      541.10      562.78     21.97 o 
   0  -8   4      172.04      185.83     10.28 o 
   1  -8   4       11.42       -7.90     11.22 o 
   2  -8   4       21.35       20.71      6.01 o 
   3  -8   4      650.18      644.35     25.14 o 
   4  -8   4      261.32      256.73     16.12 o 
   5  -8   4      186.04      218.16     15.65 o 
   6  -8   4      499.35      488.01     25.61 o 
   7  -8   4      193.68      201.56     15.02 o 
   8  -8   4       22.85       15.02     14.70 o 
 -11  -7   4      338.61      298.62     20.39 o 
 -10  -7   4      144.50      134.53     10.59 o 
  -9  -7   4       41.32       28.46      7.90 o 
  -8  -7   4      751.75      756.12     30.51 o 
  -7  -7   4      700.19      692.41     27.35 o 
  -6  -7   4      349.22      321.23     21.18 o 
  -5  -7   4       24.37       33.20      6.96 o 
  -4  -7   4      278.24      288.19     17.86 o 
  -3  -7   4      652.93      695.73     22.92 o 
  -2  -7   4       17.51       12.49      9.49 o 
  -1  -7   4      435.91      450.54     17.86 o 
   0  -7   4     1915.47     1851.10     49.72 o 
   1  -7   4        3.14       -6.32     10.43 o 
   2  -7   4       73.99       63.23      5.69 o 
   3  -7   4       20.32       35.73      5.69 o 
   4  -7   4      905.60      876.42     28.46 o 
   5  -7   4       40.28       33.20      6.01 o 
   6  -7   4       34.63       40.31      6.32 o 
   7  -7   4      807.30      769.24     30.35 o 
   8  -7   4        5.50        8.06      6.32 o 
   9  -7   4       42.68       47.74      7.43 o 
 -11  -6   4       15.09       15.97     15.81 o 
 -10  -6   4      272.88      322.33     22.45 o 
  -9  -6   4      473.74      472.52     25.61 o 
  -8  -6   4      128.17      146.86     11.54 o 
  -7  -6   4       93.48      105.92      7.75 o 
  -6  -6   4      688.04      733.36     26.08 o 
  -5  -6   4      139.02      141.49      9.33 o 
  -4  -6   4       11.84       23.24      5.06 o 
  -3  -6   4      920.98      929.70     23.87 o 
  -2  -6   4       88.18       91.37      6.17 o 
  -1  -6   4       17.21       19.44      3.95 o 
   0  -6   4     1092.90     1084.45     16.82 o 
   1  -6   4      334.71      317.12     15.18 o 
   2  -6   4     1119.63     1179.94     25.93 o 
   3  -6   4     1579.19     1583.54     31.78 o 
   4  -6   4      788.94      822.67     25.45 o 
   5  -6   4     1621.21     1581.80     35.09 o 
   6  -6   4      600.01      657.16     24.66 o 
   7  -6   4      212.24      233.02     14.86 o 
   8  -6   4      804.48      849.71     31.78 o 
   9  -6   4       57.19       39.84      8.22 o 
  10  -6   4      262.96      255.62     15.97 o 
 -11  -5   4      263.45      287.71     19.60 o 
 -10  -5   4      289.77      282.81     18.97 o 
  -9  -5   4      107.92      103.70      7.90 o 
  -8  -5   4      350.14      346.21     20.39 o 
  -7  -5   4      762.71      764.81     26.24 o 
  -6  -5   4      713.71      747.74     24.82 o 
  -5  -5   4      199.52      236.81     16.12 o 
  -4  -5   4      755.74      789.16     22.13 o 
  -3  -5   4      536.89      519.47     17.39 o 
  -2  -5   4     1201.16     1226.90     23.71 o 
  -1  -5   4       21.82       21.50      3.79 o 
   0  -5   4     4482.49     4601.16     43.95 o 
   1  -5   4     4213.45     4403.77     43.32 o 
   2  -5   4      320.55      296.88     14.07 o 
   3  -5   4      719.41      711.38     20.39 o 
   4  -5   4     1701.84     1585.12     31.30 o 
   5  -5   4     1229.09     1239.54     29.40 o 
   6  -5   4     1395.03     1269.74     31.62 o 
   7  -5   4      229.43      238.39     15.18 o 
   8  -5   4      829.06      817.30     29.72 o 
   9  -5   4      274.12      248.67     17.23 o 
  10  -5   4       96.56      105.28      9.01 o 
 -12  -4   4      175.93      205.67     13.91 o 
 -11  -4   4       35.82        5.53     16.76 o 
 -10  -4   4      538.12      554.88     27.19 o 
  -9  -4   4      583.81      480.58     24.35 o 
  -8  -4   4       26.32       27.51      6.17 o 
  -7  -4   4      625.01      681.66     23.55 o 
  -6  -4   4      629.13      663.80     22.45 o 
  -5  -4   4     3498.37     3512.96     43.00 o 
  -4  -4   4       43.20       23.40      3.95 o 
  -3  -4   4       22.56        1.11      7.90 o 
  -2  -4   4     9360.06     9613.13     59.12 o 
  -1  -4   4     2706.50     2639.23     30.98 o 
   0  -4   4      421.43      417.90      9.45 o 
   1  -4   4     7259.57     7496.85     51.85 o 
   2  -4   4     7120.49     7001.73     52.48 o 
   3  -4   4      194.83      184.01     11.22 o 
   4  -4   4      303.85      237.13     13.28 o 
   5  -4   4      393.79      408.81     17.07 o 
   6  -4   4     1220.65     1212.67     28.61 o 
   7  -4   4      399.18      403.59     19.76 o 
   8  -4   4        0.93       -2.21     11.07 o 
   9  -4   4      403.89      436.00     22.76 o 
  10  -4   4       94.73      105.60      8.22 o 
  11  -4   4        0.15      -12.49     13.44 o 
 -12  -3   4      295.58      334.35     22.29 o 
 -11  -3   4      241.61      270.32     18.50 o 
 -10  -3   4       42.93       49.80      6.80 o 
  -9  -3   4      659.68      654.95     26.56 o 
  -8  -3   4      206.41      196.82     15.02 o 
  -7  -3   4      448.70      466.67     19.76 o 
  -6  -3   4     2261.60     2167.97     35.73 o 
  -5  -3   4      157.65      148.13      9.80 o 
  -4  -3   4     1284.00     1222.00     22.92 o 
  -3  -3   4     4390.94     4438.86     40.47 o 
  -2  -3   4      499.07      442.48     13.60 o 
  -1  -3   4     3875.09     4014.09     35.09 o 
   0  -3   4     2048.04     2176.62     18.22 o 
   1  -3   4     1013.22     1009.37     18.34 o 
   2  -3   4     1652.98     1633.02     24.19 o 
   3  -3   4      155.34      129.16      9.01 o 
   4  -3   4      810.85      995.62     22.13 o 
   5  -3   4     1423.08     1361.74     27.35 o 
   6  -3   4      153.30      150.18     11.38 o 
   7  -3   4      350.62      343.04     17.86 o 
   8  -3   4       65.55       71.45      6.32 o 
   9  -3   4      171.41      208.51     15.33 o 
  10  -3   4      253.44      294.04     20.55 o 
  11  -3   4      139.63      140.38     10.43 o 
 -12  -2   4       83.67       69.56      9.80 o 
 -11  -2   4       99.24      107.66      9.01 o 
 -10  -2   4        4.46       -4.74     13.75 o 
  -9  -2   4      352.00      345.73     19.60 o 
  -8  -2   4     2695.89     2600.34     44.58 o 
  -7  -2   4      783.74      786.47     23.71 o 
  -6  -2   4        5.09       11.86      9.17 o 
  -5  -2   4    11713.12    11979.03     72.24 o 
  -4  -2   4      873.77      869.15     19.29 o 
  -3  -2   4      294.74      276.02     10.91 o 
  -2  -2   4     3383.98     3462.21     32.57 o 
  -1  -2   4     2146.91     2335.23     25.93 o 
   0  -2   4      329.91      303.32      7.43 o 
   1  -2   4      137.88      134.85      8.22 o 
   2  -2   4        5.53       13.60      2.69 o 
   3  -2   4     7917.14     8331.38     53.75 o 
   4  -2   4        9.68        7.27      7.27 o 
   5  -2   4      117.12      128.36      9.17 o 
   6  -2   4     1847.66     1808.33     32.57 o 
   7  -2   4      332.44      344.78     17.71 o 
   8  -2   4       18.86       -1.26     12.49 o 
   9  -2   4      636.17      627.28     25.93 o 
  10  -2   4      274.04      271.43     17.71 o 
  11  -2   4       22.88       20.55      7.11 o 
 -12  -1   4      255.14      282.66     19.44 o 
 -11  -1   4       12.89       -2.69     14.39 o 
 -10  -1   4       70.79       62.92      7.11 o 
  -9  -1   4       37.96       28.61      5.69 o 
  -8  -1   4      160.25      160.61     12.01 o 
  -7  -1   4     2169.88     2128.45     36.20 o 
  -6  -1   4      861.90      855.40     22.61 o 
  -5  -1   4     4113.04     4091.71     42.52 o 
  -4  -1   4     9804.24    10226.50     60.70 o 
  -3  -1   4     1703.27     1671.43     23.24 o 
  -2  -1   4      460.03      504.76     12.80 o 
  -1  -1   4     9612.41     9322.57     48.06 o 
   0  -1   4       84.62       74.37      3.67 o 
   1  -1   4     1236.05     1357.63     18.81 o 
   2  -1   4     4973.59     5455.51     38.57 o 
   3  -1   4       66.83       56.91      3.32 o 
   4  -1   4     7822.30     8039.08     54.86 o 
   5  -1   4      507.88      415.92     15.49 o 
   6  -1   4       35.35       30.19      4.27 o 
   7  -1   4     1910.02     1975.11     36.20 o 
   8  -1   4     2163.38     2168.92     41.10 o 
   9  -1   4       23.15       14.70     12.17 o 
  10  -1   4      192.99      208.04     13.12 o 
  11  -1   4      133.95      146.39      9.01 o 
  12  -1   4       75.15       80.62      8.85 o 
 -12   0   4       23.69       31.46      7.75 o 
 -11   0   4      475.60      460.34     24.82 o 
 -10   0   4      101.75      103.70      7.75 o 
  -9   0   4        4.77        5.69     10.28 o 
  -8   0   4      577.90      605.94     22.92 o 
  -7   0   4     1117.86     1077.51     27.03 o 
  -6   0   4      859.24      822.04     22.13 o 
  -5   0   4       56.19       33.51      3.64 o 
  -4   0   4      755.73      777.78     17.86 o 
  -3   0   4     2105.73     1908.40     24.50 o 
  -2   0   4     1421.20     1432.72     19.92 o 
  -1   0   4     2619.89     2584.37     24.98 o 
   0   0   4    15178.93    14658.21    143.86 o 
   1   0   4      261.28      288.19     10.12 o 
   2   0   4     9621.83     9758.10     50.27 o 
   3   0   4     7544.29     7334.50     47.58 o 
   4   0   4     1608.51     1511.29     24.35 o 
   5   0   4     1565.97     1480.78     25.93 o 
   6   0   4     1075.75     1076.56     24.66 o 
   7   0   4      206.71      208.51     14.23 o 
   8   0   4     1084.60     1120.19     29.56 o 
   9   0   4      321.84      319.65     19.76 o 
  10   0   4      107.29      112.71      9.01 o 
  11   0   4      398.36      402.48     24.50 o 
  12   0   4      104.35       94.53      9.80 o 
 -12   1   4       82.31       87.90      9.01 o 
 -11   1   4        4.77       -0.95     14.23 o 
 -10   1   4      953.17      899.19     31.78 o 
  -9   1   4      484.80      480.26     22.92 o 
  -8   1   4        6.22       -5.06     11.38 o 
  -7   1   4     2938.20     2916.51     43.47 o 
  -6   1   4     2415.61     2302.19     36.04 o 
  -5   1   4       91.95       65.61      4.11 o 
  -4   1   4     4662.86     4671.25     42.21 o 
  -3   1   4     1116.62     1081.77     19.44 o 
  -2   1   4     7025.44     6695.36     43.00 o 
  -1   1   4      245.63      216.26      9.33 o 
   0   1   4      845.77      846.41     12.25 o 
   1   1   4    12489.44    11562.00     52.48 o 
   2   1   4       25.64       18.50      2.85 o 
   3   1   4     4094.45     4185.14     36.52 o 
   4   1   4    11764.38    12319.07     67.34 o 
   5   1   4      755.51      717.86     19.13 o 
   6   1   4      425.45      417.98     16.44 o 
   7   1   4      258.39      263.69     15.02 o 
   8   1   4        0.34        5.69     10.75 o 
   9   1   4      711.48      718.65     26.24 o 
  10   1   4       10.93       15.49     12.49 o 
  11   1   4        0.02       -2.69     12.96 o 
  12   1   4      237.10      249.14     17.07 o 
 -11   2   4      510.61      519.78     28.30 o 
 -10   2   4      115.15      120.14      9.17 o 
  -9   2   4     1051.13     1085.09     32.09 o 
  -8   2   4      686.12      695.10     25.14 o 
  -7   2   4       29.35        8.22     11.22 o 
  -6   2   4     2421.06     2399.73     37.62 o 
  -5   2   4       37.38       28.61      4.11 o 
  -4   2   4     1598.48     1609.46     26.08 o 
  -3   2   4    20883.71    22611.97     88.53 o 
  -2   2   4      159.28      145.12      9.01 o 
  -1   2   4     7217.79     6990.19     43.95 o 
   0   2   4     2821.30     2616.14     63.15 o 
   1   2   4      111.19      113.50      7.75 o 
   2   2   4     6352.70     6010.70     42.21 o 
   3   2   4     2974.92     3297.17     33.51 o 
   4   2   4      179.83      224.32     11.54 o 
   5   2   4      718.11      701.42     19.13 o 
   6   2   4       38.90       44.90      4.58 o 
   7   2   4      984.60      984.24     26.56 o 
   8   2   4      200.24      187.65     13.44 o 
   9   2   4        1.89      -11.70     12.17 o 
  10   2   4      504.94      505.71     24.98 o 
  11   2   4       50.39       51.54      7.11 o 
  12   2   4        1.04        4.11     12.96 o 
 -11   3   4      229.55      231.59     16.92 o 
 -10   3   4      478.80      483.42     25.61 o 
  -9   3   4       49.08       46.16      6.80 o 
  -8   3   4      361.30      365.97     19.60 o 
  -7   3   4       40.55       12.49     11.86 o 
  -6   3   4      373.64      394.26     17.86 o 
  -5   3   4     2929.63     2882.52     39.36 o 
  -4   3   4      254.06      300.36     13.44 o 
  -3   3   4    12511.00    13337.61     72.56 o 
  -2   3   4     7735.02     8387.19     54.22 o 
  -1   3   4     1532.06     1587.80     22.92 o 
   0   3   4     2705.56     2568.59     54.30 o 
   1   3   4     2848.63     2745.93     29.56 o 
   2   3   4     1383.39     1326.49     21.82 o 
   3   3   4       24.79       36.36      3.32 o 
   4   3   4        2.92       19.76      3.32 o 
   5   3   4       10.90       10.12      3.79 o 
   6   3   4      871.13      882.43     23.55 o 
   7   3   4        0.73        0.63     10.91 o 
   8   3   4      148.55      145.91      8.85 o 
   9   3   4      839.23      885.91     28.93 o 
  10   3   4       40.91       45.69      7.11 o 
  11   3   4      195.27      193.50     12.01 o 
  12   3   4      343.16      329.13     21.03 o 
 -11   4   4       28.55       17.55      8.22 o 
 -10   4   4      229.89      204.56     12.65 o 
  -9   4   4      332.86      285.34     17.86 o 
  -8   4   4       25.14       30.19      6.17 o 
  -7   4   4      904.04      940.92     28.46 o 
  -6   4   4      115.73      114.93      8.22 o 
  -5   4   4      576.13      649.89     20.87 o 
  -4   4   4     1122.60     1074.66     24.35 o 
  -3   4   4     1130.61     1033.08     22.61 o 
  -2   4   4        5.45        3.00      7.43 o 
  -1   4   4     2219.32     2149.00     29.09 o 
   0   4   4      986.89      992.87     13.97 o 
   1   4   4      519.69      521.68     15.18 o 
   2   4   4     1359.03     1224.37     22.45 o 
   3   4   4      221.88      209.30     11.54 o 
   4   4   4     1129.49     1105.96     24.19 o 
   5   4   4     1097.70     1050.16     24.82 o 
   6   4   4        0.08        0.00      9.33 o 
   7   4   4     2113.21     2024.43     39.05 o 
   8   4   4     1159.91     1127.46     31.62 o 
   9   4   4        0.15      -12.80     12.80 o 
  10   4   4      718.92      754.22     30.19 o 
  11   4   4      159.72      172.00     15.18 o 
  12   4   4       56.28       52.96      9.01 o 
 -10   5   4       18.02       16.92     14.39 o 
  -9   5   4      173.21      159.82     11.70 o 
  -8   5   4      516.94      503.03     23.71 o 
  -7   5   4      147.43      148.44     10.12 o 
  -6   5   4      821.29      791.21     25.77 o 
  -5   5   4     1338.27     1291.39     30.04 o 
  -4   5   4       29.85       36.36      4.90 o 
  -3   5   4       23.44       -0.95      8.22 o 
  -2   5   4     1876.11     1821.45     29.88 o 
  -1   5   4      869.69      862.83     20.39 o 
   0   5   4     1917.51     1828.46     20.23 o 
   1   5   4      144.35      162.35     10.43 o 
   2   5   4      417.67      385.09     14.86 o 
   3   5   4     4195.45     4156.68     45.37 o 
   4   5   4       97.90       96.59      6.80 o 
   5   5   4     1776.04     1654.36     32.25 o 
   6   5   4     3398.30     3594.69     49.32 o 
   7   5   4       41.20       40.94      6.96 o 
   8   5   4     1888.09     1912.51     40.79 o 
   9   5   4      518.61      523.26     24.66 o 
  10   5   4       18.89       28.30      6.96 o 
  11   5   4      256.58      273.80     18.50 o 
  12   5   4        7.63       -1.11     15.97 o 
 -10   6   4      281.25      300.84     20.39 o 
  -9   6   4       40.77       51.54      8.06 o 
  -8   6   4       84.15       79.67      8.06 o 
  -7   6   4      681.86      675.18     27.19 o 
  -6   6   4       16.04        2.06     12.17 o 
  -5   6   4       81.40       82.99      6.80 o 
  -4   6   4     1283.04     1275.11     29.56 o 
  -3   6   4        1.07       -3.79      9.49 o 
  -2   6   4     1634.72     1629.06     30.98 o 
  -1   6   4     1305.40     1308.15     26.87 o 
   0   6   4      122.72      139.11      8.30 o 
   1   6   4     2855.13     2796.99     38.10 o 
   2   6   4      895.21      893.50     23.24 o 
   3   6   4      299.37      281.87     15.97 o 
   4   6   4     4427.89     4373.57     51.85 o 
   5   6   4        0.48      -12.01     12.01 o 
   6   6   4      985.50      952.14     28.93 o 
   7   6   4     1160.52     1273.06     33.83 o 
   8   6   4       19.36       12.33     14.39 o 
   9   6   4      353.48      380.98     22.13 o 
  10   6   4       85.62       77.78      7.90 o 
  11   6   4       46.24       44.74      8.38 o 
  -9   7   4      491.98      570.53     30.51 o 
  -8   7   4      233.59      215.15     14.70 o 
  -7   7   4        1.00       -0.79     13.75 o 
  -6   7   4     1276.98     1339.61     36.20 o 
  -5   7   4       99.49       87.26      7.43 o 
  -4   7   4        7.42        3.32     11.70 o 
  -3   7   4      253.21      261.31     17.07 o 
  -2   7   4      785.57      838.80     25.61 o 
  -1   7   4     1622.01     1668.43     32.57 o 
   0   7   4     1177.40     1169.89     24.03 o 
   1   7   4      209.82      192.55     12.80 o 
   2   7   4     2399.67     2316.73     38.89 o 
   3   7   4      663.35      600.09     21.97 o 
   4   7   4      635.07      649.25     23.55 o 
   5   7   4     2108.67     2126.08     40.47 o 
   6   7   4      279.98      328.97     19.76 o 
   7   7   4      111.01      102.91      7.43 o 
   8   7   4      210.80      228.12     16.12 o 
   9   7   4       69.32       71.30      8.06 o 
  10   7   4       71.23       64.81      8.54 o 
  11   7   4       44.67       32.57      8.69 o 
  -8   8   4      274.42      337.99     22.92 o 
  -7   8   4       64.21       60.55      7.75 o 
  -6   8   4      148.00      183.85     12.49 o 
  -5   8   4     1067.82     1064.70     33.36 o 
  -4   8   4        3.46        3.64     10.43 o 
  -3   8   4       29.75       36.68      5.69 o 
  -2   8   4       18.37        9.17     11.70 o 
  -1   8   4      426.76      436.47     20.87 o 
   0   8   4      838.26      856.83     18.39 o 
   1   8   4     1111.00     1148.64     29.25 o 
   2   8   4       73.08       71.93      7.27 o 
   3   8   4      639.63      649.10     23.71 o 
   4   8   4       69.84       63.87      6.80 o 
   5   8   4       58.75       60.70      6.96 o 
   6   8   4      416.76      370.08     21.50 o 
   7   8   4        9.05       16.44      5.85 o 
   8   8   4        1.19        2.21      6.32 o 
   9   8   4      183.58      170.10     11.86 o 
  10   8   4        1.11      -13.60     16.12 o 
  -7   9   4      157.21      158.88     12.17 o 
  -6   9   4        1.37      -13.60     13.60 o 
  -5   9   4      153.19      168.99     12.33 o 
  -4   9   4      330.85      326.45     21.03 o 
  -3   9   4       11.24        6.17     11.07 o 
  -2   9   4       63.59       65.61      6.64 o 
  -1   9   4     1291.28     1364.43     34.78 o 
   0   9   4       64.24       58.95      5.08 o 
   1   9   4       16.60       15.33     11.70 o 
   2   9   4      439.93      492.75     22.29 o 
   3   9   4      118.57      130.26      8.85 o 
   4   9   4       41.06       47.43      6.32 o 
   5   9   4       84.30      113.82      7.43 o 
   6   9   4        6.31       13.44      6.17 o 
   7   9   4       81.92       71.14      8.38 o 
   8   9   4       13.38       10.59      7.43 o 
   9   9   4       87.79       87.26     10.12 o 
  10   9   4      397.86      386.52     26.72 o 
  -6  10   4       21.69        7.27     14.39 o 
  -5  10   4      130.40      140.22     10.59 o 
  -4  10   4       14.55       -2.69     15.18 o 
  -3  10   4      514.12      485.00     25.61 o 
  -2  10   4      381.56      356.48     21.97 o 
  -1  10   4        2.18      -12.17     13.91 o 
   0  10   4      724.94      776.05     20.46 o 
   1  10   4      233.42      231.28     16.92 o 
   2  10   4        8.01       11.07     11.86 o 
   3  10   4      720.08      704.43     28.61 o 
   4  10   4        0.73      -14.23     14.23 o 
   5  10   4      109.36       95.48      8.06 o 
   6  10   4      375.04      364.23     23.71 o 
   7  10   4       60.02       78.41      9.49 o 
   8  10   4      381.21      366.60     23.40 o 
   9  10   4      178.31      210.09     15.49 o 
  -4  11   4      569.48      607.36     30.04 o 
  -3  11   4        1.36      -15.97     15.97 o 
  -2  11   4      377.52      366.76     24.50 o 
  -1  11   4      216.82      231.91     17.23 o 
   0  11   4       37.91       49.52      5.37 o 
   1  11   4      301.41      336.56     21.50 o 
   2  11   4        0.22        8.85     12.17 o 
   3  11   4      421.74      363.91     22.13 o 
   4  11   4      582.89      620.01     28.46 o 
   5  11   4        0.09       -0.95     14.54 o 
   6  11   4      356.73      350.16     21.97 o 
   7  11   4      219.56      235.23     17.39 o 
   8  11   4       23.61        2.21     19.13 o 
  -2  12   4       18.62       18.65     13.75 o 
  -1  12   4      225.57      224.80     14.23 o 
   0  12   4       48.94       67.48      5.85 o 
   1  12   4      152.88      174.05     11.86 o 
   2  12   4      149.53      147.81      9.64 o 
   3  12   4        6.38        3.95     15.65 o 
   4  12   4      243.27      231.91     17.55 o 
   5  12   4      159.49      141.01     10.75 o 
   6  12   4        1.01        8.69     14.70 o 
  -5 -12   5       46.66       14.39     17.55 o 
  -4 -12   5        4.31        9.01     14.54 o 
  -3 -12   5       43.51       39.68      7.90 o 
  -2 -12   5       42.61       41.73      8.06 o 
  -1 -12   5       60.85       58.49      8.06 o 
   0 -12   5       66.69       74.20      6.02 o 
   1 -12   5       23.57        4.90     14.54 o 
   2 -12   5       51.26       54.54      8.69 o 
  -7 -11   5       41.61       43.32      8.85 o 
  -6 -11   5       14.48       17.71      7.27 o 
  -5 -11   5       18.64       21.50      6.96 o 
  -4 -11   5        6.37      -13.91     13.91 o 
  -3 -11   5       41.54       38.73      7.59 o 
  -2 -11   5      370.91      326.76     22.29 o 
  -1 -11   5       24.25       17.23     13.75 o 
   0 -11   5        3.46      -11.35     20.08 o 
   1 -11   5      371.53      371.34     23.87 o 
   2 -11   5      109.77      119.51      9.33 o 
   3 -11   5        7.44        4.74     14.86 o 
   4 -11   5      270.82      284.55     20.08 o 
  -8 -10   5       11.09       13.75      7.75 o 
  -7 -10   5       10.81        9.80     14.70 o 
  -6 -10   5       43.85       43.16      8.38 o 
  -5 -10   5       72.04       76.35      7.43 o 
  -4 -10   5      103.68      101.81      8.22 o 
  -3 -10   5      353.76      310.32     21.50 o 
  -2 -10   5       99.54       90.58      8.06 o 
  -1 -10   5      548.95      450.70     23.71 o 
   0 -10   5      300.66      309.04     13.64 o 
   1 -10   5       11.34       15.18      6.64 o 
   2 -10   5     1182.03     1166.19     36.36 o 
   3 -10   5      263.84      248.83     16.60 o 
   4 -10   5        3.55        5.22      6.80 o 
   5 -10   5      350.77      352.37     24.19 o 
   6 -10   5        5.22       11.70      7.43 o 
  -9  -9   5       30.56       29.88      8.69 o 
  -8  -9   5      224.42      231.12     15.97 o 
  -7  -9   5       10.94        4.58     14.07 o 
  -6  -9   5      172.29      171.52     12.33 o 
  -5  -9   5      898.83      831.53     31.46 o 
  -4  -9   5       40.09       36.68      7.27 o 
  -3  -9   5      576.06      553.61     25.29 o 
  -2  -9   5     1977.45     2007.04     40.94 o 
  -1  -9   5      208.57      219.74     14.70 o 
   0  -9   5      305.75      313.20     14.05 o 
   1  -9   5      560.48      524.21     23.71 o 
   2  -9   5      846.67      807.97     28.77 o 
   3  -9   5      651.90      636.13     27.03 o 
   4  -9   5       22.26       17.71      6.32 o 
   5  -9   5       92.03       94.85     10.43 o 
   6  -9   5      416.78      371.82     25.93 o 
   7  -9   5       62.56       71.45      9.33 o 
 -10  -8   5       52.77       32.88      9.49 o 
  -9  -8   5      181.44      191.76     14.23 o 
  -8  -8   5      245.46      271.59     19.29 o 
  -7  -8   5      549.16      563.57     27.35 o 
  -6  -8   5        6.15        0.00     14.54 o 
  -5  -8   5      544.18      582.54     25.61 o 
  -4  -8   5     1987.77     2016.53     40.79 o 
  -3  -8   5        4.87       11.38     13.91 o 
  -2  -8   5      146.67      149.71     11.54 o 
  -1  -8   5     1545.26     1574.21     34.78 o 
   0  -8   5       70.45       76.98      4.90 o 
   1  -8   5      209.04      214.20     13.28 o 
   2  -8   5       37.18       36.36      6.32 o 
   3  -8   5      189.62      208.51     14.07 o 
   4  -8   5      338.47      338.62     20.08 o 
   5  -8   5        1.39      -12.01     12.01 o 
   6  -8   5      472.75      532.43     26.24 o 
   7  -8   5      456.33      453.23     26.87 o 
   8  -8   5        4.91      -14.86     14.86 o 
 -10  -7   5      276.23      323.76     21.97 o 
  -9  -7   5      360.72      363.59     24.82 o 
  -8  -7   5      394.40      365.49     24.03 o 
  -7  -7   5      617.05      645.62     27.51 o 
  -6  -7   5      527.22      529.58     23.55 o 
  -5  -7   5        9.63       15.49     12.33 o 
  -4  -7   5      393.61      435.05     20.08 o 
  -3  -7   5      641.23      622.85     22.61 o 
  -2  -7   5       45.89       54.22      5.69 o 
  -1  -7   5       15.84        9.64     10.91 o 
   0  -7   5      201.68      238.79     21.50 o 
   1  -7   5      654.54      690.04     22.76 o 
   2  -7   5       99.08       83.78      6.32 o 
   3  -7   5      670.62      689.88     24.82 o 
   4  -7   5      476.98      476.31     22.13 o 
   5  -7   5      269.89      260.68     17.86 o 
   6  -7   5      269.74      273.96     18.50 o 
   7  -7   5        0.48      -13.75     13.75 o 
   8  -7   5      130.57      143.07      9.49 o 
   9  -7   5       19.71       38.26      6.96 o 
 -11  -6   5      206.48      253.25     18.34 o 
 -10  -6   5       96.01       93.11      9.01 o 
  -9  -6   5      223.63      200.93     13.44 o 
  -8  -6   5      739.30      795.80     29.88 o 
  -7  -6   5      902.91      878.32     29.25 o 
  -6  -6   5      123.97      138.48      7.90 o 
  -5  -6   5       62.77       75.41      6.64 o 
  -4  -6   5      633.08      677.08     22.61 o 
  -3  -6   5      356.89      355.69     16.92 o 
  -2  -6   5        1.63       -2.37      9.49 o 
  -1  -6   5        2.46        0.47      8.54 o 
   0  -6   5      294.79      298.61     10.73 o 
   1  -6   5     1323.46     1392.57     29.09 o 
   2  -6   5      148.85      138.17      9.17 o 
   3  -6   5     1082.13     1034.66     27.19 o 
   4  -6   5     3087.45     2936.27     45.37 o 
   5  -6   5        5.58       -8.54     11.86 o 
   6  -6   5      215.23      244.56     15.18 o 
   7  -6   5     1035.08      994.99     32.88 o 
   8  -6   5        6.63        9.01      6.64 o 
   9  -6   5       39.21       36.04      7.75 o 
 -11  -5   5       38.92       23.08      8.38 o 
 -10  -5   5      278.20      273.49     19.29 o 
  -9  -5   5      235.98      246.30     16.60 o 
  -8  -5   5      236.28      262.74     18.02 o 
  -7  -5   5       36.60       37.94      7.27 o 
  -6  -5   5     1180.49     1168.72     29.72 o 
  -5  -5   5      122.27      132.63      8.54 o 
  -4  -5   5      665.62      737.78     21.82 o 
  -3  -5   5     3075.99     3141.62     39.68 o 
  -2  -5   5       69.27       61.97      4.58 o 
  -1  -5   5     1981.18     1951.56     30.35 o 
   0  -5   5     1036.75     1084.80     31.06 o 
   1  -5   5     3485.55     3663.93     41.89 o 
   2  -5   5     5662.11     5671.45     53.91 o 
   3  -5   5      720.80      712.80     21.03 o 
   4  -5   5      333.04      349.37     17.86 o 
   5  -5   5     1598.03     1547.65     33.99 o 
   6  -5   5        2.52       -0.63     11.54 o 
   7  -5   5     1034.14     1026.13     31.30 o 
   8  -5   5      826.96      866.30     30.67 o 
   9  -5   5       38.41       19.29     15.33 o 
  10  -5   5       70.47       74.30      8.06 o 
 -11  -4   5      348.87      373.08     23.87 o 
 -10  -4   5      521.11      455.44     25.45 o 
  -9  -4   5       38.90       47.27      6.96 o 
  -8  -4   5      412.26      429.36     20.23 o 
  -7  -4   5      425.78      404.38     20.23 o 
  -6  -4   5      704.30      713.75     23.40 o 
  -5  -4   5     2049.92     2063.01     34.46 o 
  -4  -4   5      155.12      130.58      9.01 o 
  -3  -4   5     3719.20     3788.50     42.84 o 
  -2  -4   5     4746.06     4959.28     46.16 o 
  -1  -4   5     2993.79     3210.07     35.89 o 
   0  -4   5    10156.17    10694.77    172.23 o 
   1  -4   5     4668.30     4810.84     44.74 o 
   2  -4   5     2643.68     2757.95     35.25 o 
   3  -4   5      779.81      747.58     20.23 o 
   4  -4   5       20.47       29.25      4.11 o 
   5  -4   5     1694.61     1670.01     32.88 o 
   6  -4   5      236.19      230.01     14.39 o 
   7  -4   5      289.06      292.30     18.18 o 
   8  -4   5      436.03      460.18     22.76 o 
   9  -4   5      135.63      152.55     10.43 o 
  10  -4   5      125.93      119.67      9.17 o 
  11  -4   5      111.45      117.93      9.80 o 
 -12  -3   5      137.93      149.07     10.75 o 
 -11  -3   5        3.96        9.33     14.07 o 
 -10  -3   5      241.73      217.68     15.33 o 
  -9  -3   5      382.45      383.04     21.34 o 
  -8  -3   5      615.41      602.30     24.03 o 
  -7  -3   5      637.79      586.18     22.45 o 
  -6  -3   5      172.48      165.83     11.70 o 
  -5  -3   5     2374.46     2198.01     33.83 o 
  -4  -3   5      912.34      785.68     19.92 o 
  -3  -3   5      179.66      205.19     11.70 o 
  -2  -3   5    12945.02    13307.42     71.77 o 
  -1  -3   5     1001.45      972.22     19.44 o 
   0  -3   5      885.69      830.84     12.85 o 
   1  -3   5     3830.36     3818.38     37.31 o 
   2  -3   5       16.86       12.96      3.32 o 
   3  -3   5     1560.63     1380.40     25.14 o 
   4  -3   5      635.76      654.31     18.97 o 
   5  -3   5        5.20        9.80      8.38 o 
   6  -3   5     1124.81     1300.41     29.72 o 
   7  -3   5       13.15       -1.26     10.91 o 
   8  -3   5      123.68      104.02      7.11 o 
   9  -3   5      148.81      159.35     12.17 o 
  10  -3   5      191.48      180.06     11.07 o 
  11  -3   5        0.08       11.38     12.96 o 
 -12  -2   5      345.22      353.64     22.92 o 
 -11  -2   5       93.97      104.49      8.85 o 
 -10  -2   5        0.44       -7.43     11.38 o 
  -9  -2   5      192.01      196.66     12.80 o 
  -8  -2   5        0.92        3.16     11.86 o 
  -7  -2   5     2157.41     2046.57     36.68 o 
  -6  -2   5     1772.26     1751.90     31.78 o 
  -5  -2   5      555.90      543.34     19.44 o 
  -4  -2   5     6923.96     6831.00     53.43 o 
  -3  -2   5        2.79        2.53      3.32 o 
  -2  -2   5       63.33       54.70      3.64 o 
  -1  -2   5     6827.59     6847.92     47.43 o 
   0  -2   5      729.27      692.45     25.61 o 
   1  -2   5      347.23      415.60     12.80 o 
   2  -2   5      265.63      290.88     11.38 o 
   3  -2   5       91.17       75.25      5.53 o 
   4  -2   5     1660.55     1680.12     28.14 o 
   5  -2   5      354.01      327.87     15.97 o 
   6  -2   5       61.48       68.45      5.22 o 
   7  -2   5      282.20      329.29     17.86 o 
   8  -2   5      730.82      715.49     26.08 o 
   9  -2   5      302.83      266.53     17.71 o 
  10  -2   5       76.60       88.69      7.90 o 
  11  -2   5      317.39      329.45     21.03 o 
 -12  -1   5       48.43       45.21      8.38 o 
 -11  -1   5      431.53      425.56     25.45 o 
 -10  -1   5      124.51      129.63      9.49 o 
  -9  -1   5        0.82        7.27     10.12 o 
  -8  -1   5      692.89      743.31     25.14 o 
  -7  -1   5      146.73      114.45      7.90 o 
  -6  -1   5      224.44      211.99     13.75 o 
  -5  -1   5     5529.35     5675.88     51.85 o 
  -4  -1   5     4541.47     4858.89     44.58 o 
  -3  -1   5     4897.03     4992.32     42.37 o 
  -2  -1   5     1688.03     1548.12     23.08 o 
  -1  -1   5     2035.81     1975.74     25.14 o 
   0  -1   5     3304.09     3394.81     35.96 o 
   1  -1   5      706.81      829.63     16.60 o 
   2  -1   5       19.91       24.98      3.00 o 
   3  -1   5     3513.57     3866.75     38.10 o 
   4  -1   5      273.91      280.13     12.17 o 
   5  -1   5      824.24      835.32     21.82 o 
   6  -1   5     2163.00     2120.07     36.04 o 
   7  -1   5     1979.31     1891.01     37.15 o 
   8  -1   5     1578.17     1505.28     35.73 o 
   9  -1   5      811.35      785.68     29.09 o 
  10  -1   5      483.69      534.96     26.40 o 
  11  -1   5       98.04      114.93      9.33 o 
  12  -1   5      113.85      140.85     10.75 o 
 -12   0   5       40.26       47.74      8.22 o 
 -11   0   5        0.55      -14.23     14.23 o 
 -10   0   5      535.49      505.87     24.98 o 
  -9   0   5      264.28      293.88     18.18 o 
  -8   0   5      167.40      154.13     10.59 o 
  -7   0   5     1793.25     1790.15     34.78 o 
  -6   0   5     1207.97     1167.93     26.72 o 
  -5   0   5      500.53      490.54     16.44 o 
  -4   0   5     2128.21     2180.15     30.04 o 
  -3   0   5     1731.78     1625.90     24.66 o 
  -2   0   5       59.35       46.64      3.32 o 
  -1   0   5     3698.42     3636.27     32.72 o 
   0   0   5     1459.41     1394.07     29.40 o 
   1   0   5     6243.26     6337.46     43.00 o 
   2   0   5     1989.01     2132.25     26.40 o 
   3   0   5      426.27      422.09     13.60 o 
   4   0   5     4777.50     4757.88     44.58 o 
   5   0   5     1137.39     1128.73     24.03 o 
   6   0   5        0.18        1.58      4.11 o 
   7   0   5     1752.53     1772.92     34.94 o 
   8   0   5      711.68      738.26     26.24 o 
   9   0   5      416.70      429.04     22.76 o 
  10   0   5      437.42      449.28     24.66 o 
  11   0   5       14.32        9.64     15.81 o 
  12   0   5      341.33      336.40     22.45 o 
 -11   1   5      300.12      303.68     20.55 o 
 -10   1   5       23.17       23.08      6.80 o 
  -9   1   5      662.35      670.75     26.24 o 
  -8   1   5      616.04      521.36     22.13 o 
  -7   1   5      161.50      178.64     11.54 o 
  -6   1   5     2691.21     2559.71     39.21 o 
  -5   1   5      398.75      317.59     15.02 o 
  -4   1   5       78.37      100.54      6.64 o 
  -3   1   5     1155.31     1132.99     21.18 o 
  -2   1   5     1325.39     1243.97     20.71 o 
  -1   1   5     6691.76     6647.78     44.74 o 
   0   1   5     1780.95     1601.50     15.59 o 
   1   1   5      940.55      902.82     17.39 o 
   2   1   5     6178.26     6573.64     46.00 o 
   3   1   5     5466.59     5591.62     45.37 o 
   4   1   5     2820.17     2871.93     35.41 o 
   5   1   5     1266.48     1185.00     25.29 o 
   6   1   5      513.14      448.33     17.86 o 
   7   1   5      194.98      184.48     12.17 o 
   8   1   5       52.04       57.07      6.64 o 
   9   1   5       39.01       17.39     14.39 o 
  10   1   5      423.93      392.52     22.76 o 
  11   1   5      190.21      207.25     15.65 o 
  12   1   5        9.74       22.45      7.59 o 
 -11   2   5       11.82        7.90     14.07 o 
 -10   2   5      684.42      754.38     29.56 o 
  -9   2   5       90.97       89.95      7.90 o 
  -8   2   5     1380.23     1373.28     34.15 o 
  -7   2   5     1220.86     1253.93     30.51 o 
  -6   2   5      103.67      104.81      7.43 o 
  -5   2   5     1251.15     1159.39     25.14 o 
  -4   2   5       10.86       23.71      3.64 o 
  -3   2   5      681.53      717.07     18.34 o 
  -2   2   5     9988.05    10132.60     59.44 o 
  -1   2   5     3697.86     3806.68     35.57 o 
   0   2   5       12.51       12.07      4.19 o 
   1   2   5     4102.19     3733.65     34.94 o 
   2   2   5     1580.76     1595.71     24.19 o 
   3   2   5    10733.77    11175.64     65.29 o 
   4   2   5     4037.01     4129.96     42.68 o 
   5   2   5     1892.15     1988.86     32.25 o 
   6   2   5      808.05      847.97     23.40 o 
   7   2   5      211.01      227.33     14.07 o 
   8   2   5      112.76      130.58      9.17 o 
   9   2   5     1138.16     1123.03     33.20 o 
  10   2   5       36.66       30.67      6.96 o 
  11   2   5       62.41       62.92      8.06 o 
  12   2   5       98.79      112.71      9.49 o 
 -11   3   5      149.17      161.56     11.54 o 
 -10   3   5       94.25       90.27      8.54 o 
  -9   3   5     1043.84     1086.20     34.15 o 
  -8   3   5       62.82       70.66      6.32 o 
  -7   3   5      201.80      202.51     12.17 o 
  -6   3   5      263.76      244.24     15.65 o 
  -5   3   5      150.67      123.62      9.01 o 
  -4   3   5     3764.08     3845.73     43.79 o 
  -3   3   5      428.64      462.08     15.97 o 
  -2   3   5      372.04      364.07     13.75 o 
  -1   3   5     3200.92     2992.39     33.51 o 
   0   3   5     1240.48     1259.79     27.82 o 
   1   3   5      199.84      219.26     10.75 o 
   2   3   5     4533.66     4632.52     42.21 o 
   3   3   5     1598.82     1608.99     26.72 o 
   4   3   5      257.50      255.94     12.80 o 
   5   3   5     2520.94     2700.72     38.26 o 
   6   3   5       22.82       25.61      4.90 o 
   7   3   5     1627.03     1637.76     35.41 o 
   8   3   5      556.05      547.13     23.40 o 
   9   3   5      118.08      109.87      7.75 o 
  10   3   5      699.17      705.85     29.25 o 
  11   3   5       77.64       88.21      9.01 o 
  12   3   5        0.65      -16.12     16.60 o 
 -10   4   5       58.33       59.44      7.75 o 
  -9   4   5       15.33       21.03      6.17 o 
  -8   4   5      295.90      308.74     19.44 o 
  -7   4   5      102.62       97.22      8.38 o 
  -6   4   5      375.13      347.47     17.71 o 
  -5   4   5      541.71      578.91     19.76 o 
  -4   4   5       66.33       61.49      5.22 o 
  -3   4   5      274.22      235.07     12.65 o 
  -2   4   5     1044.98      997.51     21.97 o 
  -1   4   5       13.03        3.16      7.11 o 
   0   4   5     2151.46     2081.03     40.71 o 
   1   4   5      880.56      780.62     18.65 o 
   2   4   5      561.38      587.44     16.76 o 
   3   4   5      781.74      698.89     19.13 o 
   4   4   5     1421.58     1375.65     27.03 o 
   5   4   5       38.30       39.36      4.58 o 
   6   4   5      592.52      558.36     21.03 o 
   7   4   5      196.88      167.89     10.43 o 
   8   4   5      837.88      744.42     27.35 o 
   9   4   5      370.57      357.11     21.50 o 
  10   4   5       59.80       66.08      7.90 o 
  11   4   5      474.16      483.58     27.98 o 
  12   4   5      173.35      177.69     11.70 o 
 -10   5   5       40.68       40.00      7.27 o 
  -9   5   5        6.31       -3.64     11.70 o 
  -8   5   5       83.41      100.38      8.54 o 
  -7   5   5      596.45      579.54     24.82 o 
  -6   5   5        3.19       12.65      9.64 o 
  -5   5   5       82.18       81.10      6.01 o 
  -4   5   5     1234.63     1257.88     28.77 o 
  -3   5   5      475.29      464.14     17.39 o 
  -2   5   5      213.45      223.06     13.12 o 
  -1   5   5     1206.17     1162.40     24.19 o 
   0   5   5      645.34      620.00     19.68 o 
   1   5   5      428.41      391.26     14.86 o 
   2   5   5      956.99      831.84     21.34 o 
   3   5   5        0.75        6.64      7.90 o 
   4   5   5     3109.72     2998.71     41.89 o 
   5   5   5      469.13      419.56     18.02 o 
   6   5   5       58.38       51.69      5.85 o 
   7   5   5     2023.28     1950.92     39.36 o 
   8   5   5      227.75      261.31     17.07 o 
   9   5   5       60.28       74.14      7.59 o 
  10   5   5      678.52      695.10     30.19 o 
  11   5   5       11.85       -9.96     15.18 o 
  -9   6   5      295.15      265.11     18.65 o 
  -8   6   5      313.22      307.32     19.60 o 
  -7   6   5        4.08       -2.37     12.80 o 
  -6   6   5      739.63      707.90     26.56 o 
  -5   6   5      430.95      464.14     20.87 o 
  -4   6   5        9.39       13.44      9.96 o 
  -3   6   5     2618.88     2576.78     41.26 o 
  -2   6   5     1039.56      972.38     25.45 o 
  -1   6   5       21.80       13.75      9.80 o 
   0   6   5     2318.36     2222.06     31.54 o 
   1   6   5        0.08        7.43      9.01 o 
   2   6   5     1046.04     1028.34     25.14 o 
   3   6   5      558.14      517.25     19.44 o 
   4   6   5      585.48      589.18     22.45 o 
   5   6   5     4018.85     4125.22     53.59 o 
   6   6   5      656.17      548.08     24.66 o 
   7   6   5       41.56       46.79      6.64 o 
   8   6   5     1357.02     1395.10     36.68 o 
   9   6   5      130.43      132.79      9.80 o 
  10   6   5        6.64        0.95     15.02 o 
  11   6   5      115.95      127.73      9.96 o 
  -9   7   5       16.77       11.54     15.97 o 
  -8   7   5      152.17      144.49      9.96 o 
  -7   7   5      933.64     1021.07     34.46 o 
  -6   7   5        5.52        8.06     13.75 o 
  -5   7   5      990.28      978.39     31.14 o 
  -4   7   5      942.82      938.71     28.61 o 
  -3   7   5        0.33      -11.22     11.22 o 
  -2   7   5     2303.35     2258.24     40.00 o 
  -1   7   5        9.15       -1.74      9.96 o 
   0   7   5      517.49      496.59     14.53 o 
   1   7   5     4049.87     4246.00     51.69 o 
   2   7   5        7.68        4.58     11.70 o 
   3   7   5      848.93      847.65     24.98 o 
   4   7   5      725.23      685.46     24.19 o 
   5   7   5       37.64       48.69      6.96 o 
   6   7   5      912.39      902.66     29.09 o 
   7   7   5       91.67       87.74      7.59 o 
   8   7   5        3.12        3.32     12.80 o 
   9   7   5      303.68      316.80     20.71 o 
  10   7   5        5.29       -5.06     14.86 o 
  11   7   5       17.17      -15.49     15.49 o 
  -8   8   5        0.47      -14.23     14.23 o 
  -7   8   5      139.52      150.97     11.38 o 
  -6   8   5      802.33      796.11     30.04 o 
  -5   8   5        4.55       -9.80     12.49 o 
  -4   8   5      537.96      531.96     24.03 o 
  -3   8   5      185.72      193.50     12.65 o 
  -2   8   5      296.83      290.24     18.02 o 
  -1   8   5     1006.00      988.35     28.93 o 
   0   8   5       98.04       82.78     10.83 o 
   1   8   5      506.70      512.35     22.45 o 
   2   8   5     1716.84     1794.26     37.31 o 
   3   8   5        4.67       -2.06     12.49 o 
   4   8   5       54.96       34.15      6.64 o 
   5   8   5      915.02      885.43     29.56 o 
   6   8   5        1.52       -3.16     12.49 o 
   7   8   5       15.66       22.61      6.17 o 
   8   8   5       30.16       28.46      6.64 o 
   9   8   5        0.62      -13.60     13.60 o 
  10   8   5       37.08       49.64      8.22 o 
  -7   9   5       18.37       19.13      7.43 o 
  -6   9   5      180.32      206.46     14.86 o 
  -5   9   5      322.13      343.36     22.45 o 
  -4   9   5      160.89      164.57     12.01 o 
  -3   9   5      184.01      185.12     12.96 o 
  -2   9   5       78.54       75.88      6.64 o 
  -1   9   5      467.01      485.32     23.55 o 
   0   9   5      959.43      890.55     32.25 o 
   1   9   5      267.24      288.66     19.13 o 
   2   9   5        9.96       -2.21     10.91 o 
   3   9   5      113.76      141.17     10.43 o 
   4   9   5       37.10       56.91      6.01 o 
   5   9   5       56.08       76.83      6.32 o 
   6   9   5      206.76      196.50     14.54 o 
   7   9   5       42.54       40.63      6.96 o 
   8   9   5        9.29        4.90     13.75 o 
   9   9   5      216.72      223.53     16.12 o 
  -6  10   5        8.84        0.00     13.60 o 
  -5  10   5       51.35       55.33      7.75 o 
  -4  10   5      270.13      260.37     16.44 o 
  -3  10   5       46.89       45.05      7.59 o 
  -2  10   5      361.83      359.80     22.45 o 
  -1  10   5      878.63      890.33     31.14 o 
   0  10   5       16.46       11.17      4.69 o 
   1  10   5      173.17      176.42     12.17 o 
   2  10   5      500.38      467.77     24.03 o 
   3  10   5        0.64        3.32     13.91 o 
   4  10   5      316.44      304.47     18.65 o 
   5  10   5       21.19        7.11     13.91 o 
   6  10   5        0.29        2.85     14.70 o 
   7  10   5      251.25      276.33     19.44 o 
   8  10   5        5.00       -4.11     16.44 o 
  -4  11   5       41.22        8.22     18.34 o 
  -3  11   5      447.17      456.39     28.46 o 
  -2  11   5      117.28       93.27      9.49 o 
  -1  11   5       64.83       73.35      8.54 o 
   0  11   5      614.77      628.50     25.06 o 
   1  11   5        5.83       11.54      6.32 o 
   2  11   5      225.24      213.73     15.33 o 
   3  11   5      146.53      157.14      9.96 o 
   4  11   5       21.55       20.87      8.38 o 
   5  11   5      239.69      231.75     17.23 o 
   6  11   5       77.50       66.87      9.17 o 
   7  11   5       86.99       93.11     10.28 o 
  -2  12   5      148.36      176.90     12.65 o 
  -1  12   5       28.97       27.66      7.75 o 
   0  12   5      140.62      150.12      7.76 o 
   1  12   5      109.78       94.53      9.17 o 
   2  12   5       18.51       20.55      7.75 o 
   3  12   5      202.78      199.50     14.39 o 
   4  12   5       71.29       75.56      9.17 o 
   5  12   5      137.76      135.79     11.07 o 
  -4 -12   6       62.31       57.70      9.17 o 
  -3 -12   6        9.96        7.75     14.07 o 
  -2 -12   6       60.94       48.85      8.54 o 
  -1 -12   6        5.68       18.18      6.96 o 
   0 -12   6       83.58       83.66      6.37 o 
   1 -12   6      163.56      163.93     10.91 o 
  -6 -11   6       96.78       79.04      9.33 o 
  -5 -11   6       12.37       15.02     14.54 o 
  -4 -11   6        2.70       11.70     14.39 o 
  -3 -11   6       81.60       81.89      7.90 o 
  -2 -11   6       21.10       14.70     13.75 o 
  -1 -11   6      122.98      124.25      9.01 o 
   0 -11   6       91.47       86.73      6.09 o 
   1 -11   6        7.99        8.22     14.54 o 
   2 -11   6       82.70       94.38      8.38 o 
   3 -11   6      138.29      119.20      9.96 o 
  -8 -10   6        0.27       -9.49     16.12 o 
  -7 -10   6       63.98       67.82      8.38 o 
  -6 -10   6        5.84       18.02      6.48 o 
  -5 -10   6       24.41        0.95     14.86 o 
  -4 -10   6        3.87        1.58     12.65 o 
  -3 -10   6       56.98       46.64      7.43 o 
  -2 -10   6      331.83      339.41     21.18 o 
  -1 -10   6       19.59       18.34      6.32 o 
   0 -10   6        9.80        5.17      9.50 o 
   1 -10   6      832.54      812.56     30.98 o 
   2 -10   6       20.26       41.42      7.11 o 
   3 -10   6      278.44      259.26     19.44 o 
   4 -10   6      447.18      439.48     26.87 o 
   5 -10   6        0.30       11.07     12.96 o 
  -9  -9   6      172.51      159.67     14.39 o 
  -8  -9   6        1.36       -2.06     14.70 o 
  -7  -9   6       87.27       74.30      9.17 o 
  -6  -9   6      200.25      181.64     13.60 o 
  -5  -9   6       48.54       46.95      7.43 o 
  -4  -9   6      881.23      832.00     29.72 o 
  -3  -9   6      183.96      164.72     12.65 o 
  -2  -9   6      269.88      252.15     17.55 o 
  -1  -9   6      962.24      958.47     29.72 o 
   0  -9   6        3.82        8.15      5.08 o 
   1  -9   6      199.90      186.86     12.65 o 
   2  -9   6     1223.92     1177.10     35.41 o 
   3  -9   6      111.09      100.38      8.22 o 
   4  -9   6      204.97      207.41     15.33 o 
   5  -9   6      195.59      184.33     13.44 o 
   6  -9   6      150.23      135.64     10.43 o 
  -9  -8   6       77.10       67.34      9.49 o 
  -8  -8   6      598.61      636.29     29.09 o 
  -7  -8   6       45.49       42.84      8.38 o 
  -6  -8   6      678.75      677.24     28.61 o 
  -5  -8   6      743.82      673.76     27.03 o 
  -4  -8   6      570.53      571.16     24.82 o 
  -3  -8   6     1493.15     1464.97     34.46 o 
  -2  -8   6     1499.61     1430.19     34.46 o 
  -1  -8   6       25.25       32.09      6.96 o 
   0  -8   6     1994.47     1994.28     60.94 o 
   1  -8   6      137.18      142.28      8.69 o 
   2  -8   6      368.87      365.49     19.60 o 
   3  -8   6      307.72      293.25     19.29 o 
   4  -8   6      501.93      494.65     24.35 o 
   5  -8   6      260.21      250.25     16.12 o 
   6  -8   6      349.87      382.41     22.92 o 
   7  -8   6      172.07      162.67     10.75 o 
   8  -8   6       83.13       75.41      9.17 o 
 -10  -7   6      108.77      116.82      9.96 o 
  -9  -7   6        6.01      -15.18     15.65 o 
  -8  -7   6      477.99      490.54     26.08 o 
  -7  -7   6      557.20      566.73     26.40 o 
  -6  -7   6       62.53       78.73      7.27 o 
  -5  -7   6      317.96      329.61     19.29 o 
  -4  -7   6      975.16      961.95     27.98 o 
  -3  -7   6      902.06      891.60     25.77 o 
  -2  -7   6     1398.41     1380.24     31.62 o 
  -1  -7   6     1632.47     1565.04     32.57 o 
   0  -7   6      200.10      186.44      9.10 o 
   1  -7   6       22.64       31.46      5.53 o 
   2  -7   6       38.47       38.41      5.69 o 
   3  -7   6      182.54      212.47     14.07 o 
   4  -7   6      525.08      532.11     23.71 o 
   5  -7   6       42.20       42.52      6.32 o 
   6  -7   6       61.34       65.45      6.96 o 
   7  -7   6      268.87      277.75     18.18 o 
   8  -7   6        9.80       -1.90     14.07 o 
 -11  -6   6       25.58       14.23     16.28 o 
 -10  -6   6      193.38      221.00     14.54 o 
  -9  -6   6      310.54      303.05     19.13 o 
  -8  -6   6       10.95       16.92     13.75 o 
  -7  -6   6      389.19      349.68     21.50 o 
  -6  -6   6      741.03      704.27     26.24 o 
  -5  -6   6        0.91        1.26     12.17 o 
  -4  -6   6       54.36       52.96      5.85 o 
  -3  -6   6     1097.08     1069.44     26.72 o 
  -2  -6   6      142.05      142.75     10.12 o 
  -1  -6   6      250.47      251.51     14.86 o 
   0  -6   6       29.62       33.88      8.77 o 
   1  -6   6      396.12      430.78     18.18 o 
   2  -6   6     1189.39     1203.34     28.77 o 
   3  -6   6      455.35      474.57     20.55 o 
   4  -6   6       83.64       99.91      8.38 o 
   5  -6   6      588.06      599.93     24.66 o 
   6  -6   6       93.13       90.74      7.43 o 
   7  -6   6       65.17       66.71      7.43 o 
   8  -6   6      411.61      469.83     24.82 o 
   9  -6   6       85.22       90.74      8.54 o 
 -11  -5   6      100.24       97.85      9.17 o 
 -10  -5   6       85.18       95.48      8.85 o 
  -9  -5   6      191.46      177.21     12.33 o 
  -8  -5   6      250.98      207.57     13.44 o 
  -7  -5   6     1079.16     1001.31     29.56 o 
  -6  -5   6        3.12      -12.65     12.65 o 
  -5  -5   6     1505.83     1553.82     31.93 o 
  -4  -5   6      289.78      330.40     16.60 o 
  -3  -5   6       70.04       75.41      5.37 o 
  -2  -5   6      362.16      320.12     15.49 o 
  -1  -5   6       37.63       34.94      4.43 o 
   0  -5   6      929.39      851.68     15.53 o 
   1  -5   6     1730.64     1855.44     31.93 o 
   2  -5   6      578.00      509.67     19.44 o 
   3  -5   6     2143.89     2189.32     36.83 o 
   4  -5   6      804.13      792.80     24.50 o 
   5  -5   6      523.01      510.30     22.92 o 
   6  -5   6     1520.40     1451.69     35.41 o 
   7  -5   6      245.02      258.31     16.12 o 
   8  -5   6      223.01      225.59     15.02 o 
   9  -5   6      488.13      536.22     27.35 o 
  10  -5   6        7.90       12.33      6.64 o 
 -11  -4   6        2.47       12.33     13.60 o 
 -10  -4   6      244.03      270.96     17.86 o 
  -9  -4   6      927.32      849.55     30.35 o 
  -8  -4   6      140.62      158.24     12.01 o 
  -7  -4   6      295.12      321.07     17.71 o 
  -6  -4   6      957.50      930.80     26.08 o 
  -5  -4   6      367.66      337.83     17.55 o 
  -4  -4   6      579.27      520.42     19.13 o 
  -3  -4   6      915.78      892.55     22.92 o 
  -2  -4   6     4406.40     4654.17     47.11 o 
  -1  -4   6     7131.87     7369.12     57.38 o 
   0  -4   6        5.56        3.68      6.09 o 
   1  -4   6     5712.82     6300.63     53.75 o 
   2  -4   6     2657.93     2659.78     36.52 o 
   3  -4   6      134.29      146.86      9.64 o 
   4  -4   6      594.20      585.23     20.71 o 
   5  -4   6      535.33      479.15     20.87 o 
   6  -4   6      710.47      754.85     25.61 o 
   7  -4   6     1032.90      919.26     29.56 o 
   8  -4   6       14.37       10.43     12.17 o 
   9  -4   6      362.69      421.14     24.35 o 
  10  -4   6      345.27      371.97     24.82 o 
 -11  -3   6      342.89      293.56     20.23 o 
 -10  -3   6      346.36      318.70     21.03 o 
  -9  -3   6      238.12      236.65     16.44 o 
  -8  -3   6      709.95      696.36     26.40 o 
  -7  -3   6       23.70       28.14      5.85 o 
  -6  -3   6     1049.02     1009.69     26.40 o 
  -5  -3   6     1065.47      988.50     24.66 o 
  -4  -3   6     1106.60     1049.37     23.71 o 
  -3  -3   6     3210.62     2995.71     37.78 o 
  -2  -3   6       92.45       63.39      4.74 o 
  -1  -3   6     5199.17     5195.77     46.32 o 
   0  -3   6    10106.28    10562.63    235.78 o 
   1  -3   6      250.89      281.55     12.96 o 
   2  -3   6     4221.19     4201.89     43.47 o 
   3  -3   6     2174.72     2175.56     32.88 o 
   4  -3   6       28.17       36.20      4.27 o 
   5  -3   6      340.11      307.16     16.44 o 
   6  -3   6       77.23       77.46      6.17 o 
   7  -3   6      559.71      574.80     22.76 o 
   8  -3   6      259.98      260.05     17.86 o 
   9  -3   6        0.40       -2.53     12.49 o 
  10  -3   6      322.11      315.38     20.39 o 
  11  -3   6      176.40      192.23     13.12 o 
 -11  -2   6      250.30      238.23     16.60 o 
 -10  -2   6      309.21      308.90     18.81 o 
  -9  -2   6       14.42       20.87      6.01 o 
  -8  -2   6     1540.21     1511.61     35.09 o 
  -7  -2   6       71.90       78.57      6.64 o 
  -6  -2   6      530.86      522.15     19.76 o 
  -5  -2   6     2199.39     2087.83     33.83 o 
  -4  -2   6     1481.49     1478.09     27.98 o 
  -3  -2   6      136.12      107.50      7.27 o 
  -2  -2   6      618.56      535.75     16.12 o 
  -1  -2   6       44.05       74.30      5.06 o 
   0  -2   6     2510.32     2551.48     28.53 o 
   1  -2   6        7.21        3.32      6.80 o 
   2  -2   6     1389.04     1423.55     24.66 o 
   3  -2   6      972.13     1036.88     22.13 o 
   4  -2   6      427.27      405.49     16.28 o 
   5  -2   6        7.14       13.60      4.11 o 
   6  -2   6      427.26      442.00     18.81 o 
   7  -2   6      127.09      118.56      8.54 o 
   8  -2   6       15.05       12.96      5.85 o 
   9  -2   6      356.12      370.71     21.34 o 
  10  -2   6      220.90      194.76     14.39 o 
  11  -2   6       25.46       20.55     16.44 o 
 -11  -1   6       14.30       25.77      7.27 o 
 -10  -1   6      378.00      365.18     22.92 o 
  -9  -1   6       60.27       60.70      6.48 o 
  -8  -1   6       21.30       26.40      5.53 o 
  -7  -1   6     2634.51     2440.51     41.10 o 
  -6  -1   6      695.05      697.63     21.97 o 
  -5  -1   6      354.29      362.65     15.49 o 
  -4  -1   6     4038.40     4032.11     43.32 o 
  -3  -1   6      236.97      213.41     11.54 o 
  -2  -1   6      293.70      307.16     12.33 o 
  -1  -1   6      186.84      130.26      8.06 o 
   0  -1   6     3430.92     3480.49     41.58 o 
   1  -1   6      267.64      307.32     12.01 o 
   2  -1   6      255.78      294.99     11.86 o 
   3  -1   6      687.62      708.06     18.50 o 
   4  -1   6      701.73      681.35     18.97 o 
   5  -1   6      603.32      570.69     19.44 o 
   6  -1   6       55.74       66.55      5.53 o 
   7  -1   6     1430.28     1465.92     33.83 o 
   8  -1   6     1536.95     1479.20     36.04 o 
   9  -1   6       39.78       28.46      6.48 o 
  10  -1   6      115.49      136.90      8.85 o 
  11  -1   6      344.44      338.62     22.76 o 
 -11   0   6      287.88      270.80     19.60 o 
 -10   0   6       33.44       31.46      6.64 o 
  -9   0   6      228.54      232.86     15.81 o 
  -8   0   6        7.35       -6.17     11.07 o 
  -7   0   6       30.61       10.28     11.86 o 
  -6   0   6     1984.15     1971.00     35.25 o 
  -5   0   6     2490.10     2456.16     36.20 o 
  -4   0   6     2651.96     2695.03     35.89 o 
  -3   0   6     1571.13     1582.27     26.08 o 
  -2   0   6     1515.06     1417.23     23.40 o 
  -1   0   6      754.03      782.20     17.39 o 
   0   0   6      746.42      728.23     11.96 o 
   1   0   6    12929.91    13507.71     68.77 o 
   2   0   6      805.65      824.73     18.50 o 
   3   0   6     3715.34     3783.28     39.68 o 
   4   0   6     3968.34     3956.39     43.16 o 
   5   0   6     1093.53     1071.97     24.98 o 
   6   0   6     4387.78     4223.71     50.90 o 
   7   0   6      521.24      545.87     22.29 o 
   8   0   6     1368.50     1448.37     34.78 o 
   9   0   6     1212.49     1188.48     34.15 o 
  10   0   6       90.20       84.10      7.75 o 
  11   0   6      389.84      391.89     26.24 o 
 -11   1   6        2.79       17.07      6.64 o 
 -10   1   6      497.12      516.30     25.29 o 
  -9   1   6      216.94      230.33     15.33 o 
  -8   1   6      217.70      188.12     12.80 o 
  -7   1   6     1337.87     1297.56     30.83 o 
  -6   1   6     1250.57     1238.59     28.77 o 
  -5   1   6      102.37       76.99      5.22 o 
  -4   1   6       15.98       10.91      8.22 o 
  -3   1   6     3406.94     3282.47     37.47 o 
  -2   1   6     2080.71     1953.45     27.82 o 
  -1   1   6     1185.15     1084.78     20.39 o 
   0   1   6      189.82      212.61      7.14 o 
   1   1   6     2716.99     2354.04     29.40 o 
   2   1   6     1586.77     1549.23     24.98 o 
   3   1   6     4629.52     4830.28     44.90 o 
   4   1   6    13838.37    13698.36     79.67 o 
   5   1   6     7434.14     7632.17     64.02 o 
   6   1   6      406.90      434.73     18.34 o 
   7   1   6      266.64      253.57     17.23 o 
   8   1   6      455.37      464.14     21.34 o 
   9   1   6      702.42      713.12     27.35 o 
  10   1   6      275.14      282.97     18.18 o 
  11   1   6        2.62       16.76     12.65 o 
  12   1   6      145.57      137.85     11.38 o 
 -11   2   6      181.04      154.92     14.23 o 
 -10   2   6        2.34       -3.64     14.70 o 
  -9   2   6      949.13      976.65     31.93 o 
  -8   2   6      422.54      455.28     21.82 o 
  -7   2   6        0.56        2.53     12.01 o 
  -6   2   6      675.61      678.66     22.61 o 
  -5   2   6      432.79      416.71     17.86 o 
  -4   2   6      141.41      122.52      9.49 o 
  -3   2   6      728.49      569.90     17.55 o 
  -2   2   6       78.03       83.78      5.37 o 
  -1   2   6     3085.48     3007.88     34.46 o 
   0   2   6     1044.76      867.49     22.05 o 
   1   2   6        0.01       -3.95      6.32 o 
   2   2   6     5225.29     4887.66     43.95 o 
   3   2   6      686.38      626.49     17.86 o 
   4   2   6     1125.17     1170.78     24.35 o 
   5   2   6     2468.68     2366.21     36.36 o 
   6   2   6      797.26      808.92     24.35 o 
   7   2   6      153.09      144.17     11.22 o 
   8   2   6       38.81       36.36      5.85 o 
   9   2   6       81.20       77.15      7.27 o 
  10   2   6      297.00      299.41     18.34 o 
  11   2   6        9.33       17.23      6.96 o 
  12   2   6        1.18       -9.80     14.86 o 
 -11   3   6      246.49      263.84     18.02 o 
 -10   3   6      490.43      530.06     27.03 o 
  -9   3   6       88.41       80.31      8.06 o 
  -8   3   6      532.89      491.49     23.08 o 
  -7   3   6        1.62        8.06     10.59 o 
  -6   3   6      167.02      176.58     12.49 o 
  -5   3   6     1017.69     1057.43     25.77 o 
  -4   3   6       39.48       40.00      4.90 o 
  -3   3   6     3031.73     2964.41     38.26 o 
  -2   3   6     1857.36     1782.09     29.09 o 
  -1   3   6     2156.23     2270.73     31.30 o 
   0   3   6     2722.49     2621.22     33.59 o 
   1   3   6     1453.62     1321.11     23.55 o 
   2   3   6     1520.94     1579.90     26.24 o 
   3   3   6      941.01      894.13     21.03 o 
   4   3   6      166.24      166.94     11.54 o 
   5   3   6       91.77      112.24      7.90 o 
   6   3   6      486.52      531.96     20.39 o 
   7   3   6       84.99       81.89      6.48 o 
   8   3   6      229.33      218.79     14.86 o 
   9   3   6      236.40      246.77     17.23 o 
  10   3   6       81.80       70.35      7.90 o 
  11   3   6      223.64      223.69     16.28 o 
  12   3   6      247.51      252.78     18.65 o 
 -10   4   6      122.80      110.82      9.17 o 
  -9   4   6      240.00      232.07     16.28 o 
  -8   4   6       42.89       41.26      6.17 o 
  -7   4   6      560.58      578.27     23.40 o 
  -6   4   6      106.13      133.27      8.85 o 
  -5   4   6      164.35      140.38      9.96 o 
  -4   4   6     2809.60     2816.12     41.73 o 
  -3   4   6      345.96      361.07     16.12 o 
  -2   4   6      855.71      823.15     21.18 o 
  -1   4   6     4189.02     4166.64     44.26 o 
   0   4   6     1676.36     1715.45    141.09 o 
   1   4   6      943.01      904.09     20.87 o 
   2   4   6      310.15      296.57     13.44 o 
   3   4   6     1170.05     1164.29     25.29 o 
   4   4   6      941.21      911.20     23.71 o 
   5   4   6      297.88      273.96     15.97 o 
   6   4   6        7.54        7.27      9.49 o 
   7   4   6      877.70      832.00     27.82 o 
   8   4   6      276.28      252.15     15.81 o 
   9   4   6       43.30       42.52      6.64 o 
  10   4   6      488.17      511.56     26.87 o 
  11   4   6      175.79      171.52     11.54 o 
 -10   5   6        8.57        6.17     13.28 o 
  -9   5   6       97.21       89.48      7.75 o 
  -8   5   6      523.42      455.92     24.35 o 
  -7   5   6       28.52       13.12     12.49 o 
  -6   5   6      277.63      323.92     18.50 o 
  -5   5   6      503.59      504.13     20.23 o 
  -4   5   6       86.92       92.80      6.96 o 
  -3   5   6     2782.92     2671.95     40.94 o 
  -2   5   6     1364.30     1235.75     27.35 o 
  -1   5   6       39.11       43.47      4.27 o 
   0   5   6     2091.53     1967.70     23.14 o 
   1   5   6       13.15       12.33      3.64 o 
   2   5   6       58.65       63.87      4.27 o 
   3   5   6     1351.84     1265.15     27.82 o 
   4   5   6       35.47       33.04      5.06 o 
   5   5   6      619.39      598.03     22.45 o 
   6   5   6      635.68      585.70     23.08 o 
   7   5   6       20.46        8.54     14.23 o 
   8   5   6      957.31      882.11     31.30 o 
   9   5   6      418.10      478.52     24.03 o 
  10   5   6      136.23      105.92      9.49 o 
  11   5   6      348.84      346.84     22.61 o 
  -9   6   6        0.15        3.64      6.64 o 
  -8   6   6       29.16       31.46      6.64 o 
  -7   6   6     1110.24     1043.52     34.15 o 
  -6   6   6       39.43       39.84      6.48 o 
  -5   6   6      500.26      465.40     21.66 o 
  -4   6   6     1532.85     1601.40     35.41 o 
  -3   6   6      298.20      266.21     17.07 o 
  -2   6   6     1626.35     1626.85     32.88 o 
  -1   6   6      911.76      858.40     24.03 o 
   0   6   6      333.54      325.45     16.20 o 
   1   6   6     1617.97     1602.51     31.30 o 
   2   6   6      154.99      156.19     10.59 o 
   3   6   6       15.96       13.12     10.28 o 
   4   6   6      958.21      861.09     26.24 o 
   5   6   6        2.01        3.95     12.17 o 
   6   6   6      786.96      825.99     27.82 o 
   7   6   6      707.65      616.06     26.24 o 
   8   6   6      151.34      140.06     11.07 o 
   9   6   6      395.55      400.27     24.66 o 
  10   6   6      165.44      165.04     11.70 o 
  11   6   6       67.80       64.97      9.01 o 
  -8   7   6      138.32      127.10     10.43 o 
  -7   7   6        0.16        0.00     13.60 o 
  -6   7   6     1459.49     1504.49     39.52 o 
  -5   7   6       52.52       48.53      6.80 o 
  -4   7   6      358.92      310.16     19.60 o 
  -3   7   6     1762.63     1814.02     38.10 o 
  -2   7   6        5.95        5.06     12.33 o 
  -1   7   6     1277.32     1268.79     31.14 o 
   0   7   6      471.83      442.95     14.20 o 
   1   7   6      354.22      300.84     19.13 o 
   2   7   6     4017.43     3883.98     51.85 o 
   3   7   6       67.81       66.24      6.80 o 
   4   7   6      318.35      333.72     18.97 o 
   5   7   6      987.65      972.54     29.72 o 
   6   7   6       36.60       32.72      6.64 o 
   7   7   6      167.35      149.07     12.01 o 
   8   7   6      488.12      446.91     24.50 o 
   9   7   6        2.84       -3.79     13.91 o 
  10   7   6       33.08       20.71      7.75 o 
  -7   8   6      223.87      222.43     14.54 o 
  -6   8   6       21.45       13.60     15.33 o 
  -5   8   6      946.19      968.43     32.57 o 
  -4   8   6        5.85      -11.38     11.38 o 
  -3   8   6       14.53       19.60      5.53 o 
  -2   8   6      224.64      218.79     14.07 o 
  -1   8   6     1066.81     1086.52     30.67 o 
   0   8   6     2673.73     2712.63     38.57 o 
   1   8   6     1539.52     1483.78     35.09 o 
   2   8   6      115.14      121.88      9.33 o 
   3   8   6      801.42      803.39     27.51 o 
   4   8   6      360.83      328.50     20.23 o 
   5   8   6       16.76      -12.33     14.39 o 
   6   8   6      809.37      764.97     29.56 o 
   7   8   6       34.15       33.67      6.64 o 
   8   8   6        0.38        1.90     13.60 o 
   9   8   6       46.41       49.80      7.75 o 
  10   8   6        8.72       18.50     13.44 o 
  -6   9   6       87.99       77.46      8.38 o 
  -5   9   6       62.70       52.48      8.38 o 
  -4   9   6      451.00      427.30     22.61 o 
  -3   9   6       25.87       17.39     12.80 o 
  -2   9   6       10.47       16.76     11.86 o 
  -1   9   6      454.89      457.02     22.92 o 
   0   9   6      181.83      161.86      8.03 o 
   1   9   6      158.40      167.73     11.54 o 
   2   9   6      486.76      492.43     23.24 o 
   3   9   6       52.39       46.64      6.80 o 
   4   9   6      102.77      118.56      7.59 o 
   5   9   6      109.60      104.18      7.59 o 
   6   9   6       72.40       71.14      7.75 o 
   7   9   6      108.16       94.69      8.54 o 
   8   9   6        0.80       14.07     12.01 o 
   9   9   6        3.52       -4.27     14.86 o 
  -5  10   6       43.05       58.02      7.43 o 
  -4  10   6       66.29       64.34      8.22 o 
  -3  10   6      442.28      482.95     26.40 o 
  -2  10   6      134.09      141.64     10.43 o 
  -1  10   6       21.43       10.28     13.75 o 
   0  10   6      295.21      278.70     13.59 o 
   1  10   6       83.97       69.24      7.43 o 
   2  10   6       12.89       17.39      6.64 o 
   3  10   6      559.80      556.14     25.45 o 
   4  10   6        4.63        4.43     12.80 o 
   5  10   6       18.71       20.23      6.48 o 
   6  10   6      107.99      112.40      8.38 o 
   7  10   6        2.60        0.95     14.70 o 
   8  10   6      200.86      197.45     13.44 o 
  -4  11   6      231.71      213.26     14.70 o 
  -3  11   6        0.11       -9.17     16.60 o 
  -2  11   6       84.24       86.63      8.54 o 
  -1  11   6      302.89      273.96     18.02 o 
   0  11   6        2.91      -12.25     12.25 o 
   1  11   6      556.16      601.51     27.98 o 
   2  11   6      271.45      270.64     18.18 o 
   3  11   6       88.37      109.71     10.75 o 
   4  11   6      171.47      176.26     11.22 o 
   5  11   6        0.63       -3.95     14.23 o 
   6  11   6      104.29      105.76      9.64 o 
   7  11   6      210.14      208.04     14.70 o 
  -1  12   6       93.29       93.90      9.17 o 
   0  12   6      244.65      241.64     12.58 o 
   1  12   6       56.43       46.32      8.85 o 
   2  12   6      157.83      152.87     11.70 o 
   3  12   6       27.71       19.76     15.33 o 
   4  12   6      223.91      194.76     16.28 o 
  -5 -11   7       38.57       36.99      7.75 o 
  -4 -11   7       18.87       19.44      7.27 o 
  -3 -11   7       16.05       13.60     13.60 o 
  -2 -11   7      163.84      162.04     12.33 o 
  -1 -11   7        2.47       16.12     13.60 o 
   0 -11   7       60.88       51.30      5.90 o 
   1 -11   7      289.21      290.88     20.39 o 
   2 -11   7        2.19      -15.33     15.33 o 
   3 -11   7       28.24       24.98      8.54 o 
  -7 -10   7        0.63      -15.49     15.49 o 
  -6 -10   7      142.27      148.28     10.12 o 
  -5 -10   7        2.37       -5.37     13.12 o 
  -4 -10   7        0.34        1.74     12.65 o 
  -3 -10   7      216.01      207.72     13.91 o 
  -2 -10   7       36.41       40.94      6.80 o 
  -1 -10   7      195.48      208.99     15.02 o 
   0 -10   7       99.06      106.16      6.40 o 
   1 -10   7        3.19       18.97     13.60 o 
   2 -10   7      674.40      701.42     30.04 o 
   3 -10   7       71.81       91.53      8.85 o 
   4 -10   7        6.68        5.37      7.90 o 
   5 -10   7      465.96      436.47     27.66 o 
  -8  -9   7       70.35       74.93      8.85 o 
  -7  -9   7       10.73       -4.74     14.23 o 
  -6  -9   7        0.15      -12.65     12.65 o 
  -5  -9   7      443.43      417.50     23.08 o 
  -4  -9   7       51.88       50.75      7.27 o 
  -3  -9   7      469.62      430.31     23.40 o 
  -2  -9   7     1155.60     1044.94     31.46 o 
  -1  -9   7       61.13       49.95      6.96 o 
   0  -9   7      128.58      141.19      8.46 o 
   1  -9   7      985.00      946.77     31.78 o 
   2  -9   7       12.50       17.55      6.96 o 
   3  -9   7      643.86      605.31     27.98 o 
   4  -9   7       54.88       45.84      7.75 o 
   5  -9   7       10.74       10.43     15.18 o 
   6  -9   7      251.81      285.03     19.44 o 
  -9  -8   7      175.88      178.64     13.44 o 
  -8  -8   7        7.34        5.53     15.81 o 
  -7  -8   7      340.98      353.95     24.66 o 
  -6  -8   7      128.76      135.48     10.75 o 
  -5  -8   7      449.25      407.70     24.19 o 
  -4  -8   7     1308.47     1258.83     33.83 o 
  -3  -8   7       89.73       81.26      7.27 o 
  -2  -8   7     1282.99     1195.12     33.04 o 
  -1  -8   7     3333.54     3163.43     50.27 o 
   0  -8   7        8.36       14.64      4.41 o 
   1  -8   7      718.76      697.63     26.72 o 
   2  -8   7      216.85      224.95     15.65 o 
   3  -8   7      187.56      241.40     15.02 o 
   4  -8   7      388.76      448.96     23.71 o 
   5  -8   7        3.15       -7.75     12.33 o 
   6  -8   7      207.84      195.08     12.49 o 
   7  -8   7      137.59      140.06     11.70 o 
 -10  -7   7        2.90       -7.90     16.12 o 
  -9  -7   7      125.01      132.00      9.49 o 
  -8  -7   7      175.69      152.24     10.75 o 
  -7  -7   7      500.76      451.81     25.77 o 
  -6  -7   7     1030.71     1034.35     32.88 o 
  -5  -7   7      244.93      209.15     15.02 o 
  -4  -7   7      213.50      226.85     14.86 o 
  -3  -7   7      915.63      918.79     27.66 o 
  -2  -7   7       26.88       28.77      6.32 o 
  -1  -7   7      698.04      679.45     24.66 o 
   0  -7   7      869.99      880.22     53.59 o 
   1  -7   7      312.98      308.58     18.34 o 
   2  -7   7       34.42       37.94      6.48 o 
   3  -7   7      121.92      119.20      8.54 o 
   4  -7   7      545.78      552.51     23.71 o 
   5  -7   7      440.05      427.46     23.24 o 
   6  -7   7       87.06       91.21      8.22 o 
   7  -7   7       59.68       54.86      8.38 o 
   8  -7   7      187.69      194.44     15.33 o 
 -10  -6   7      110.60      104.02      9.49 o 
  -9  -6   7      226.38      228.43     15.81 o 
  -8  -6   7      715.77      680.08     27.98 o 
  -7  -6   7      495.64      443.27     24.35 o 
  -6  -6   7      144.94      159.35     10.59 o 
  -5  -6   7      112.70      115.56      7.75 o 
  -4  -6   7      419.25      446.75     20.55 o 
  -3  -6   7       35.04       37.78      5.69 o 
  -2  -6   7      433.64      442.95     19.29 o 
  -1  -6   7        1.67        0.47     10.59 o 
   0  -6   7       46.19       48.60      3.85 o 
   1  -6   7      159.55      144.65     11.38 o 
   2  -6   7      282.24      296.57     17.39 o 
   3  -6   7      136.10      152.08      9.80 o 
   4  -6   7      799.47      825.99     26.56 o 
   5  -6   7        8.69        2.85     12.49 o 
   6  -6   7      146.58      150.81     10.12 o 
   7  -6   7      673.25      681.35     30.19 o 
   8  -6   7       29.23       12.33     14.86 o 
   9  -6   7      201.66      193.65     13.44 o 
 -11  -5   7        0.79        2.06     15.18 o 
 -10  -5   7      362.10      364.07     24.35 o 
  -9  -5   7      252.80      227.64     14.54 o 
  -8  -5   7        1.25        9.80     11.07 o 
  -7  -5   7      175.11      179.58     12.33 o 
  -6  -5   7      849.05      821.09     26.40 o 
  -5  -5   7       32.27       29.56      6.17 o 
  -4  -5   7      181.38      182.27     11.22 o 
  -3  -5   7      510.63      521.05     20.55 o 
  -2  -5   7       19.75       14.39     10.75 o 
  -1  -5   7      111.12      131.05      9.01 o 
   0  -5   7      541.54      511.61     13.68 o 
   1  -5   7      388.32      378.77     17.23 o 
   2  -5   7     2676.10     2711.94     41.10 o 
   3  -5   7      775.14      787.58     24.82 o 
   4  -5   7      287.31      249.30     15.65 o 
   5  -5   7     2002.42     2131.93     41.10 o 
   6  -5   7        0.71      -12.01     12.01 o 
   7  -5   7      661.76      625.07     26.24 o 
   8  -5   7      338.33      345.73     21.66 o 
   9  -5   7        0.09        1.90     13.28 o 
 -11  -4   7      118.41      130.26      9.96 o 
 -10  -4   7      102.10       86.63      9.17 o 
  -9  -4   7       47.84       52.48      6.96 o 
  -8  -4   7      682.37      704.90     26.56 o 
  -7  -4   7      429.10      426.51     21.03 o 
  -6  -4   7      283.68      280.92     17.55 o 
  -5  -4   7      653.89      700.16     22.61 o 
  -4  -4   7       14.04        5.53     11.38 o 
  -3  -4   7      813.06      834.85     22.92 o 
  -2  -4   7     1060.30     1015.22     24.66 o 
  -1  -4   7       25.23        1.42      9.96 o 
   0  -4   7     2488.84     2562.65     69.56 o 
   1  -4   7      929.20      928.91     23.24 o 
   2  -4   7     1111.01     1168.25     26.72 o 
   3  -4   7     3450.23     3455.89     45.05 o 
   4  -4   7     1396.03     1518.25     32.57 o 
   5  -4   7      475.83      549.66     22.45 o 
   6  -4   7     1268.19     1200.65     32.41 o 
   7  -4   7        0.81       12.17     11.54 o 
   8  -4   7      592.28      544.29     25.45 o 
   9  -4   7      150.38      167.89     12.49 o 
  10  -4   7      159.46      182.43     13.60 o 
 -11  -3   7       18.02       14.23      7.75 o 
 -10  -3   7      260.83      250.88     18.18 o 
  -9  -3   7      542.61      526.74     24.82 o 
  -8  -3   7       25.36       35.57      6.64 o 
  -7  -3   7      813.17      818.25     27.03 o 
  -6  -3   7      319.08      302.42     18.18 o 
  -5  -3   7     1369.10     1438.73     31.30 o 
  -4  -3   7      910.66      901.40     24.03 o 
  -3  -3   7        0.01       -6.01      9.33 o 
  -2  -3   7     2325.67     2231.84     34.30 o 
  -1  -3   7     2232.97     2330.17     34.62 o 
   0  -3   7       44.65       40.83      3.95 o 
   1  -3   7     8615.87     9018.26     65.29 o 
   2  -3   7     1503.21     1465.13     28.14 o 
   3  -3   7      660.13      636.13     20.23 o 
   4  -3   7     1273.58     1282.86     28.61 o 
   5  -3   7      393.33      390.00     18.81 o 
   6  -3   7      490.58      495.91     21.50 o 
   7  -3   7      161.95      153.82     10.91 o 
   8  -3   7       66.37       65.45      6.64 o 
   9  -3   7      554.67      511.72     27.35 o 
  10  -3   7      161.25      177.37     11.07 o 
 -11  -2   7      258.41      275.23     18.97 o 
 -10  -2   7       22.20        8.06     15.97 o 
  -9  -2   7      517.31      549.19     24.66 o 
  -8  -2   7        9.63        0.00     12.17 o 
  -7  -2   7     1154.79     1156.71     30.83 o 
  -6  -2   7      304.02      319.65     18.18 o 
  -5  -2   7      258.61      251.83     16.12 o 
  -4  -2   7     2752.05     2774.23     40.00 o 
  -3  -2   7     1198.42     1173.94     25.77 o 
  -2  -2   7      244.43      242.98     13.44 o 
  -1  -2   7     3106.53     3086.45     37.94 o 
   0  -2   7     3288.73     3389.79    113.35 o 
   1  -2   7       55.54       81.73      6.01 o 
   2  -2   7      491.46      460.34     16.60 o 
   3  -2   7     1435.47     1510.97     28.46 o 
   4  -2   7      350.04      364.86     16.92 o 
   5  -2   7      169.37      179.58     12.17 o 
   6  -2   7      167.86      158.08     10.12 o 
   7  -2   7      204.76      201.87     14.54 o 
   8  -2   7      856.22      825.52     28.93 o 
   9  -2   7       12.00       13.91      6.17 o 
  10  -2   7      140.93      131.68      9.80 o 
  11  -2   7      211.19      219.90     17.55 o 
 -11  -1   7      385.87      379.25     25.45 o 
 -10  -1   7      101.38       92.80      8.85 o 
  -9  -1   7      107.55       88.69      7.59 o 
  -8  -1   7      223.12      247.88     17.23 o 
  -7  -1   7      106.67       99.59      7.11 o 
  -6  -1   7     3219.54     3186.83     45.84 o 
  -5  -1   7     1590.13     1595.55     31.93 o 
  -4  -1   7      356.13      383.20     16.44 o 
  -3  -1   7      997.01      961.00     22.76 o 
  -2  -1   7      986.98      941.55     21.82 o 
  -1  -1   7      397.81      357.11     13.75 o 
   0  -1   7       53.46      114.98      5.85 o 
   1  -1   7     1077.13     1089.99     22.45 o 
   2  -1   7       50.58       51.54      4.11 o 
   3  -1   7      437.37      452.12     16.44 o 
   4  -1   7      672.54      642.61     20.39 o 
   5  -1   7     1174.37     1123.51     27.35 o 
   6  -1   7      375.83      374.34     18.81 o 
   7  -1   7     1395.63     1363.96     34.78 o 
   8  -1   7      158.37      174.37     12.49 o 
   9  -1   7      519.63      502.87     25.14 o 
  10  -1   7      383.71      339.57     23.71 o 
  11  -1   7       13.86       22.76      8.54 o 
 -11   0   7        9.11       -9.01     14.86 o 
 -10   0   7      408.33      393.16     24.19 o 
  -9   0   7      128.59      119.51      7.90 o 
  -8   0   7       39.34       32.41      6.01 o 
  -7   0   7       25.05       32.41      6.17 o 
  -6   0   7      203.36      191.12     13.75 o 
  -5   0   7      428.88      409.44     18.65 o 
  -4   0   7     1982.43     1948.87     32.57 o 
  -3   0   7     1775.93     1814.66     30.35 o 
  -2   0   7        8.34        2.06      3.48 o 
  -1   0   7      164.10      160.61      9.96 o 
   0   0   7     1077.75      993.80     14.98 o 
   1   0   7      771.97      680.55     18.50 o 
   2   0   7     1528.68     1665.58     27.82 o 
   3   0   7       73.97       70.03      5.37 o 
   4   0   7     3272.54     3377.16     43.00 o 
   5   0   7     3019.46     3119.64     43.79 o 
   6   0   7        5.48        2.37      5.37 o 
   7   0   7     2131.07     2256.03     42.21 o 
   8   0   7      542.44      544.92     24.50 o 
   9   0   7       49.84       41.73      7.43 o 
  10   0   7      451.90      425.88     27.19 o 
  11   0   7      312.95      324.07     20.23 o 
 -11   1   7       48.13       42.84      7.59 o 
 -10   1   7       84.40       63.39      8.69 o 
  -9   1   7      218.57      228.59     14.23 o 
  -8   1   7      545.51      543.50     24.66 o 
  -7   1   7      358.95      322.33     20.87 o 
  -6   1   7      807.77      829.15     25.45 o 
  -5   1   7     2436.28     2431.34     38.89 o 
  -4   1   7      630.05      685.46     20.39 o 
  -3   1   7      326.03      286.77     14.23 o 
  -2   1   7     1375.78     1320.01     25.45 o 
  -1   1   7     2230.37     2385.34     32.57 o 
   0   1   7     2101.23     2029.80     46.64 o 
   1   1   7     3545.85     3761.63     40.63 o 
   2   1   7     3013.19     2740.40     35.73 o 
   3   1   7     2046.42     1967.21     31.78 o 
   4   1   7        5.62       -7.43      9.17 o 
   5   1   7     3359.61     3431.86     46.32 o 
   6   1   7     1754.47     1843.74     36.20 o 
   7   1   7       19.66        4.11     11.54 o 
   8   1   7      367.16      380.04     21.97 o 
   9   1   7      662.41      663.80     27.98 o 
  10   1   7      518.55      556.93     27.82 o 
  11   1   7      336.84      379.25     24.50 o 
 -11   2   7       77.26      103.23      9.96 o 
 -10   2   7      405.60      476.47     27.35 o 
  -9   2   7      306.85      307.47     19.44 o 
  -8   2   7      906.54      874.84     29.88 o 
  -7   2   7     1161.90     1133.15     31.14 o 
  -6   2   7      893.62      930.01     27.35 o 
  -5   2   7     1183.89     1165.24     27.98 o 
  -4   2   7     3448.61     3272.51     43.16 o 
  -3   2   7      173.96      198.87     12.80 o 
  -2   2   7     5788.16     5913.32     53.27 o 
  -1   2   7     2429.48     2566.35     34.62 o 
   0   2   7     4716.40     4609.91     32.14 o 
   1   2   7      273.72      198.40     11.22 o 
   2   2   7      699.30      673.60     19.29 o 
   3   2   7     4014.15     4043.33     45.37 o 
   4   2   7      778.45      690.20     20.87 o 
   5   2   7        2.20        9.01      9.33 o 
   6   2   7      827.37      856.98     26.40 o 
   7   2   7      117.64      137.06      9.49 o 
   8   2   7        2.10      -11.70     11.70 o 
   9   2   7       88.10      102.44      7.90 o 
  10   2   7      125.36      119.83      9.01 o 
  11   2   7      134.20      132.16     10.12 o 
 -10   3   7       37.65       10.91     16.60 o 
  -9   3   7      916.27      938.39     32.88 o 
  -8   3   7      665.76      656.37     27.35 o 
  -7   3   7      497.68      460.82     22.13 o 
  -6   3   7      395.78      447.54     20.08 o 
  -5   3   7       72.95       55.80      5.69 o 
  -4   3   7     2605.93     2580.42     40.00 o 
  -3   3   7      520.82      538.91     18.97 o 
  -2   3   7      789.64      857.77     22.13 o 
  -1   3   7     7381.59     7180.53     59.12 o 
   0   3   7     2653.92     2657.78     25.76 o 
   1   3   7     1377.17     1402.53     27.03 o 
   2   3   7      644.60      524.37     18.02 o 
   3   3   7       25.42        3.48      8.85 o 
   4   3   7      152.62      163.30     11.22 o 
   5   3   7      280.59      271.75     16.44 o 
   6   3   7      149.96      175.95     11.54 o 
   7   3   7       34.28       38.26      6.17 o 
   8   3   7        1.79        3.95     10.28 o 
   9   3   7       11.42       -7.75     12.96 o 
  10   3   7       77.99       94.69      8.06 o 
  11   3   7       74.56       65.92      9.17 o 
 -10   4   7      152.83      158.08     12.01 o 
  -9   4   7        0.25        6.64     12.33 o 
  -8   4   7      527.80      539.86     26.87 o 
  -7   4   7      215.47      199.98     12.33 o 
  -6   4   7      288.79      318.70     18.97 o 
  -5   4   7      689.35      723.71     25.29 o 
  -4   4   7      105.17      101.96      7.27 o 
  -3   4   7     1516.51     1556.34     31.62 o 
  -2   4   7      529.79      486.90     19.13 o 
  -1   4   7      227.75      236.49     13.91 o 
   0   4   7     4557.00     4648.74     35.21 o 
   1   4   7      708.36      692.89     20.71 o 
   2   4   7      424.54      424.14     17.23 o 
   3   4   7      620.79      595.19     20.87 o 
   4   4   7      732.73      823.46     23.87 o 
   5   4   7       15.56       -6.17     11.22 o 
   6   4   7      101.34      115.40      7.27 o 
   7   4   7       86.86       91.53      7.27 o 
   8   4   7      322.05      336.88     21.03 o 
   9   4   7      134.87      138.17      9.49 o 
  10   4   7      234.79      241.08     16.76 o 
  11   4   7      187.53      230.17     16.92 o 
  -9   5   7       13.43        6.96     11.22 o 
  -8   5   7       10.83       13.28      5.53 o 
  -7   5   7     1150.63     1135.21     34.62 o 
  -6   5   7       64.69       48.06      6.01 o 
  -5   5   7       75.43       73.04      6.17 o 
  -4   5   7     1096.80     1034.98     28.77 o 
  -3   5   7      302.08      320.44     18.34 o 
  -2   5   7     1063.12     1108.65     27.19 o 
  -1   5   7     1435.12     1425.29     30.35 o 
   0   5   7      420.69      437.05     13.01 o 
   1   5   7     1260.60     1219.15     28.14 o 
   2   5   7      224.45      230.49     14.54 o 
   3   5   7      212.90      219.58     13.75 o 
   4   5   7     1225.56     1190.38     30.35 o 
   5   5   7      367.73      372.45     20.08 o 
   6   5   7       97.56       90.42      7.59 o 
   7   5   7     1323.35     1298.67     35.57 o 
   8   5   7       95.72       95.64      8.38 o 
   9   5   7      290.29      298.46     19.60 o 
  10   5   7      485.75      497.33     28.46 o 
  11   5   7      141.71      135.16     11.38 o 
  -9   6   7      116.59      116.19      9.64 o 
  -8   6   7       51.52       55.01      7.27 o 
  -7   6   7       10.83        0.95     13.12 o 
  -6   6   7     1093.08     1044.62     33.67 o 
  -5   6   7       83.64       87.26      7.75 o 
  -4   6   7       55.30       52.80      6.48 o 
  -3   6   7     1938.98     1870.93     38.26 o 
  -2   6   7      640.44      636.45     23.71 o 
  -1   6   7      165.14      147.49     10.28 o 
   0   6   7      896.07      850.44     37.78 o 
   1   6   7      331.41      334.82     18.18 o 
   2   6   7     1068.23     1067.23     28.14 o 
   3   6   7      266.45      244.08     16.12 o 
   4   6   7        0.08        8.69     10.91 o 
   5   6   7     1612.13     1589.23     36.83 o 
   6   6   7      591.67      590.29     25.77 o 
   7   6   7       51.46       48.22      7.59 o 
   8   6   7      624.27      650.04     28.93 o 
   9   6   7      168.28      166.78     10.91 o 
  10   6   7       59.06       53.43      9.17 o 
  -8   7   7      163.18      192.55     12.33 o 
  -7   7   7      385.65      391.73     24.19 o 
  -6   7   7       29.10       37.78      7.75 o 
  -5   7   7      897.49      894.60     31.46 o 
  -4   7   7      364.39      381.93     21.03 o 
  -3   7   7       47.36        7.90     14.70 o 
  -2   7   7     1012.33     1006.21     29.56 o 
  -1   7   7       38.87       48.37      6.01 o 
   0   7   7      112.48      106.31      5.76 o 
   1   7   7     1972.43     1953.30     39.84 o 
   2   7   7       19.75       23.40      7.11 o 
   3   7   7      833.72      887.80     27.82 o 
   4   7   7      465.64      476.78     23.55 o 
   5   7   7        0.56       -3.79     13.44 o 
   6   7   7      722.07      813.03     28.77 o 
   7   7   7      302.82      334.51     21.82 o 
   8   7   7        0.04       -9.49     14.39 o 
   9   7   7      242.76      277.12     19.76 o 
  10   7   7        2.09        6.64     15.02 o 
  -7   8   7      105.57      129.63      9.80 o 
  -6   8   7      778.14      784.73     33.83 o 
  -5   8   7       23.94       20.71     16.12 o 
  -4   8   7      413.05      414.81     22.76 o 
  -3   8   7      192.16      169.15     11.70 o 
  -2   8   7      324.53      310.95     19.92 o 
  -1   8   7      284.58      280.76     19.13 o 
   0   8   7       36.29       28.96      6.50 o 
   1   8   7      310.24      302.26     18.02 o 
   2   8   7     2840.92     2761.58     49.32 o 
   3   8   7       11.05       13.12     14.39 o 
   4   8   7      116.40      108.60      7.75 o 
   5   8   7      452.64      480.74     24.50 o 
   6   8   7        0.31       -3.48     13.44 o 
   7   8   7      431.46      413.08     25.29 o 
   8   8   7      127.38      126.78      9.96 o 
   9   8   7        1.56        1.11     14.23 o 
  -6   9   7       11.94       18.81      7.11 o 
  -5   9   7      251.86      245.98     18.34 o 
  -4   9   7        6.52       -4.58     13.91 o 
  -3   9   7      181.10      183.85     13.75 o 
  -2   9   7      105.59      111.13      8.38 o 
  -1   9   7        4.54      -13.28     13.28 o 
   0   9   7      432.18      402.83     39.13 o 
   1   9   7        8.88       10.59     11.86 o 
   2   9   7       13.44       15.65      6.64 o 
   3   9   7      819.37      735.09     30.35 o 
   4   9   7      188.57      210.41     15.02 o 
   5   9   7       72.33       87.58      7.43 o 
   6   9   7      156.18      166.94     12.96 o 
   7   9   7       50.61       50.75      8.22 o 
   8   9   7       27.21       23.71      8.06 o 
   9   9   7       43.14       59.44      9.17 o 
  -5  10   7       28.72       35.73      7.43 o 
  -4  10   7      194.03      239.18     17.55 o 
  -3  10   7       15.63        3.95     16.12 o 
  -2  10   7      208.97      182.43     14.39 o 
  -1  10   7      305.40      293.09     18.18 o 
   0  10   7        9.56        9.04      6.72 o 
   1  10   7      175.75      193.81     10.43 o 
   2  10   7      558.85      587.13     27.19 o 
   3  10   7       15.91        3.79     16.44 o 
   4  10   7      264.12      283.76     18.34 o 
   5  10   7       78.16       72.40      8.69 o 
   6  10   7        2.38       10.43      6.80 o 
   7  10   7      106.72      129.47      9.96 o 
   8  10   7       20.12       20.71     17.55 o 
  -3  11   7      399.21      379.40     26.40 o 
  -2  11   7        9.55        0.00     13.91 o 
  -1  11   7       18.79       27.03      7.90 o 
   0  11   7      531.36      549.81     20.01 o 
   1  11   7      103.77       89.95      9.49 o 
   2  11   7       96.60      104.02      9.96 o 
   3  11   7      314.64      329.13     20.71 o 
   4  11   7        0.81        5.22     13.75 o 
   5  11   7      173.05      194.13     13.44 o 
   6  11   7       27.57       36.04      8.54 o 
   0  12   7       23.70       23.27      9.80 o 
   1  12   7      308.61      347.79     24.03 o 
   2  12   7        1.78      -15.65     15.65 o 
   3  12   7       33.87       54.38      8.38 o 
  -4 -11   8        9.51       -1.90     14.54 o 
  -3 -11   8      121.48      111.13     10.12 o 
  -2 -11   8       56.12       42.52      8.54 o 
  -1 -11   8       48.69       40.00      8.06 o 
   0 -11   8      117.12      103.07      9.41 o 
   1 -11   8        1.54        9.33      7.59 o 
   2 -11   8      218.09      211.20     14.39 o 
  -6 -10   8        4.57       -2.85     13.91 o 
  -5 -10   8       64.30       61.18      7.90 o 
  -4 -10   8       55.34       56.44      7.90 o 
  -3 -10   8        3.23       13.12     12.49 o 
  -2 -10   8      435.94      402.33     24.50 o 
  -1 -10   8       43.84       32.09      7.90 o 
   0 -10   8      127.09      133.30      6.53 o 
   1 -10   8      431.17      442.01     25.29 o 
   2 -10   8        0.02       -6.48     14.86 o 
   3 -10   8      308.96      284.08     19.13 o 
   4 -10   8      440.55      407.38     26.72 o 
  -8  -9   8        0.47        7.43     15.81 o 
  -7  -9   8        9.03      -15.02     15.02 o 
  -6  -9   8       55.31       72.40      7.43 o 
  -5  -9   8        3.51       -9.33     13.12 o 
  -4  -9   8      250.80      232.70     15.81 o 
  -3  -9   8       55.43       67.34      6.96 o 
  -2  -9   8        6.55       11.07     13.44 o 
  -1  -9   8      626.27      650.83     27.82 o 
   0  -9   8       33.03       31.71      4.92 o 
   1  -9   8       46.82       39.68      7.75 o 
   2  -9   8      703.23      716.12     29.40 o 
   3  -9   8        0.52       -3.48     13.44 o 
   4  -9   8      194.10      183.06     13.91 o 
   5  -9   8      296.58      320.91     21.03 o 
  -8  -8   8      140.93      149.55     10.12 o 
  -7  -8   8       15.73       25.93      7.90 o 
  -6  -8   8       61.66       60.55      7.59 o 
  -5  -8   8      576.76      596.30     25.61 o 
  -4  -8   8      175.73      177.69     10.59 o 
  -3  -8   8      931.18      970.17     30.98 o 
  -2  -8   8      181.81      179.11     11.54 o 
  -1  -8   8      279.53      242.03     16.92 o 
   0  -8   8     1748.96     1732.19     28.06 o 
   1  -8   8       37.75       37.31      6.64 o 
   2  -8   8       28.72       22.76      6.17 o 
   3  -8   8      549.33      552.66     25.93 o 
   4  -8   8       98.60       89.79      8.22 o 
   5  -8   8      294.52      246.14     15.97 o 
   6  -8   8      285.59      290.56     19.29 o 
   7  -8   8      136.92      144.81     11.86 o 
  -9  -7   8       73.87       81.10      8.54 o 
  -8  -7   8      136.86      118.09      9.49 o 
  -7  -7   8     1024.09      917.37     33.20 o 
  -6  -7   8       31.64       40.15      7.43 o 
  -5  -7   8      322.34      354.90     20.71 o 
  -4  -7   8      760.71      786.31     27.35 o 
  -3  -7   8      261.13      263.84     16.28 o 
  -2  -7   8      644.59      652.73     25.14 o 
  -1  -7   8     1841.51     1842.79     38.57 o 
   0  -7   8      397.07      397.66     15.09 o 
   1  -7   8      321.98      313.01     19.13 o 
   2  -7   8       28.70       29.09      5.85 o 
   3  -7   8      131.97       86.63      7.43 o 
   4  -7   8      984.40      969.06     30.98 o 
   5  -7   8       55.08       61.65      7.59 o 
   6  -7   8       76.02       66.40      8.38 o 
   7  -7   8      245.48      234.12     14.39 o 
   8  -7   8       43.49       42.52      8.69 o 
 -10  -6   8      122.79      137.06     10.28 o 
  -9  -6   8      143.30      150.81     12.33 o 
  -8  -6   8       13.19       15.18     14.23 o 
  -7  -6   8      851.92      840.38     30.67 o 
  -6  -6   8     1217.74     1222.79     34.46 o 
  -5  -6   8        1.07        9.01     12.17 o 
  -4  -6   8      118.33      151.76     11.22 o 
  -3  -6   8      903.52      955.46     27.98 o 
  -2  -6   8        0.07       11.07     12.17 o 
  -1  -6   8       19.20       22.76      5.85 o 
   0  -6   8      208.25      205.29      9.92 o 
   1  -6   8        0.11       -4.90     12.01 o 
   2  -6   8      335.29      315.54     19.76 o 
   3  -6   8       17.80       25.29      5.69 o 
   4  -6   8       29.54       46.64      6.17 o 
   5  -6   8      489.52      521.05     24.82 o 
   6  -6   8      125.03      111.77      7.90 o 
   7  -6   8       66.62       63.71      8.06 o 
   8  -6   8      540.73      546.66     29.25 o 
 -10  -5   8       39.94       40.47      8.54 o 
  -9  -5   8      233.54      226.06     16.28 o 
  -8  -5   8      258.79      264.95     17.86 o 
  -7  -5   8       17.56       24.03      6.48 o 
  -6  -5   8      247.25      267.95     18.81 o 
  -5  -5   8      213.57      229.06     15.02 o 
  -4  -5   8       82.72       80.62      7.43 o 
  -3  -5   8       13.13       16.92      5.53 o 
  -2  -5   8      503.89      509.35     21.18 o 
  -1  -5   8      607.51      590.60     21.34 o 
   0  -5   8      195.59      208.48      9.70 o 
   1  -5   8      593.79      587.28     21.66 o 
   2  -5   8       20.03       26.72      5.53 o 
   3  -5   8      439.54      432.36     21.50 o 
   4  -5   8      643.07      690.83     24.82 o 
   5  -5   8       11.46        7.90     11.54 o 
   6  -5   8     1047.47     1020.75     31.93 o 
   7  -5   8      231.78      230.49     15.65 o 
   8  -5   8      127.69      117.14      9.49 o 
   9  -5   8      522.66      579.38     29.09 o 
 -10  -4   8      282.11      279.02     19.13 o 
  -9  -4   8      237.41      228.12     15.02 o 
  -8  -4   8       11.23       14.86     12.17 o 
  -7  -4   8      137.43      188.12     13.44 o 
  -6  -4   8      887.93      893.81     28.46 o 
  -5  -4   8       20.16       23.24      6.32 o 
  -4  -4   8      166.20      166.15     11.22 o 
  -3  -4   8      266.27      271.59     16.92 o 
  -2  -4   8      553.16      564.84     21.50 o 
  -1  -4   8      761.65      756.12     23.24 o 
   0  -4   8      547.68      529.13     13.75 o 
   1  -4   8     1443.95     1451.53     30.19 o 
   2  -4   8     3696.92     3690.49     47.43 o 
   3  -4   8        3.71        5.22      5.37 o 
   4  -4   8     1277.82     1276.53     31.62 o 
   5  -4   8     2667.56     2555.60     45.53 o 
   6  -4   8      129.44      115.24      9.33 o 
   7  -4   8      616.59      610.52     26.40 o 
   8  -4   8      139.76      146.39     10.43 o 
   9  -4   8      269.45      259.73     18.65 o 
  10  -4   8      258.11      228.59     18.02 o 
 -11  -3   8      167.63      182.43     11.38 o 
 -10  -3   8       81.14       71.30      8.54 o 
  -9  -3   8      327.42      329.76     22.45 o 
  -8  -3   8      919.11      885.75     30.51 o 
  -7  -3   8       62.79       52.33      6.96 o 
  -6  -3   8      773.70      833.26     26.56 o 
  -5  -3   8     1659.09     1683.92     35.25 o 
  -4  -3   8      272.28      288.35     17.23 o 
  -3  -3   8     1535.88     1524.57     31.30 o 
  -2  -3   8      378.41      360.43     17.71 o 
  -1  -3   8     2966.23     2957.13     40.94 o 
   0  -3   8     3458.96     3531.49     31.13 o 
   1  -3   8      107.34       98.01      6.80 o 
   2  -3   8     2073.94     2134.30     35.41 o 
   3  -3   8     3710.74     3520.23     46.32 o 
   4  -3   8      321.47      337.99     18.18 o 
   5  -3   8      881.44      880.53     26.87 o 
   6  -3   8      593.46      562.47     23.24 o 
   7  -3   8      226.24      216.89     14.70 o 
   8  -3   8      225.70      230.96     15.33 o 
   9  -3   8       43.75       37.94      7.59 o 
  10  -3   8      167.97      163.78     11.86 o 
 -11  -2   8       54.13       59.12      9.01 o 
 -10  -2   8      219.22      239.97     16.44 o 
  -9  -2   8      210.03      187.65     12.17 o 
  -8  -2   8       94.42      118.88      8.54 o 
  -7  -2   8      540.22      521.68     22.92 o 
  -6  -2   8        7.55        4.43     13.60 o 
  -5  -2   8     1740.40     1735.30     34.46 o 
  -4  -2   8      565.09      573.22     21.18 o 
  -3  -2   8     1892.10     1800.59     32.88 o 
  -2  -2   8     1747.83     1657.52     30.67 o 
  -1  -2   8     1173.39     1125.25     25.14 o 
   0  -2   8     1942.05     1843.90     22.08 o 
   1  -2   8     2926.17     2919.19     39.21 o 
   2  -2   8      293.16      307.79     15.02 o 
   3  -2   8     1016.30     1038.30     25.77 o 
   4  -2   8      211.68      241.40     14.86 o 
   5  -2   8       71.40       68.77      5.69 o 
   6  -2   8       16.63       17.55      5.53 o 
   7  -2   8      155.61      138.17      8.54 o 
   8  -2   8       95.96       95.96      7.27 o 
   9  -2   8      343.83      331.35     22.29 o 
  10  -2   8      219.31      216.10     13.75 o 
 -11  -1   8      184.41      172.00     11.86 o 
 -10  -1   8      200.85      194.92     13.12 o 
  -9  -1   8      477.81      402.64     24.03 o 
  -8  -1   8       32.33       48.53      6.32 o 
  -7  -1   8       52.19       61.49      6.32 o 
  -6  -1   8       93.48       82.05      7.27 o 
  -5  -1   8      548.44      527.05     21.18 o 
  -4  -1   8     3825.53     3871.34     48.22 o 
  -3  -1   8     2089.07     1891.17     33.20 o 
  -2  -1   8      322.24      277.12     14.54 o 
  -1  -1   8      898.03      839.75     21.66 o 
   0  -1   8       13.17        7.97      2.51 o 
   1  -1   8      502.32      495.75     16.92 o 
   2  -1   8     1115.01     1206.03     25.77 o 
   3  -1   8      467.55      422.24     17.23 o 
   4  -1   8      169.63      159.35     11.54 o 
   5  -1   8      418.71      402.64     18.34 o 
   6  -1   8      144.43      150.02     11.07 o 
   7  -1   8      109.42      121.09      7.90 o 
   8  -1   8      604.30      555.98     25.14 o 
   9  -1   8        6.22       14.07     11.07 o 
  10  -1   8      202.75      194.13     14.54 o 
  11  -1   8      319.18      339.57     22.29 o 
 -11   0   8      132.07      138.01     10.28 o 
 -10   0   8       59.21       62.60      8.54 o 
  -9   0   8      266.01      270.17     16.76 o 
  -8   0   8      407.41      397.27     21.50 o 
  -7   0   8       47.22       66.55      6.32 o 
  -6   0   8     2017.15     2014.47     38.73 o 
  -5   0   8     1148.54     1116.08     28.77 o 
  -4   0   8      898.63      923.53     24.82 o 
  -3   0   8     1499.22     1396.05     28.46 o 
  -2   0   8     2427.00     2420.28     35.89 o 
  -1   0   8       70.77       85.84      5.22 o 
   0   0   8      531.77      475.14     16.44 o 
   1   0   8      907.47      849.55     21.18 o 
   2   0   8      374.89      366.28     15.33 o 
   3   0   8        2.16       14.07      3.95 o 
   4   0   8      691.07      682.77     22.29 o 
   5   0   8     1601.90     1587.17     33.51 o 
   6   0   8     1101.45     1022.97     28.93 o 
   7   0   8       11.44        8.54     12.33 o 
   8   0   8      119.18      115.09      7.75 o 
   9   0   8      578.71      573.53     26.24 o 
  10   0   8       18.94       13.44     16.92 o 
  11   0   8      181.04      189.54     14.54 o 
 -10   1   8      169.55      202.03     14.54 o 
  -9   1   8      165.57      158.88     11.22 o 
  -8   1   8      249.58      224.95     16.44 o 
  -7   1   8     1130.26     1133.78     31.78 o 
  -6   1   8     2541.74     2434.66     43.00 o 
  -5   1   8      580.62      603.41     21.97 o 
  -4   1   8     2189.04     2123.39     36.36 o 
  -3   1   8     2559.72     2571.41     38.26 o 
  -2   1   8     1085.32     1029.29     24.50 o 
  -1   1   8     1736.25     1727.39     30.04 o 
   0   1   8        0.03        6.83      2.51 o 
   1   1   8      223.85      166.31     11.38 o 
   2   1   8     2801.35     2823.39     38.10 o 
   3   1   8      743.11      799.91     21.66 o 
   4   1   8     1664.02     1572.79     31.78 o 
   5   1   8     2908.65     2781.03     43.32 o 
   6   1   8     1398.63     1388.30     33.51 o 
   7   1   8      356.65      362.01     20.08 o 
   8   1   8      334.58      374.34     21.82 o 
   9   1   8      301.07      323.44     20.23 o 
  10   1   8      387.90      365.18     24.19 o 
  11   1   8        7.03       -8.38     15.33 o 
 -10   2   8       31.74       27.66      7.59 o 
  -9   2   8      468.34      451.49     26.56 o 
  -8   2   8     1367.59     1360.95     37.62 o 
  -7   2   8        2.80        3.00     11.38 o 
  -6   2   8      772.43      787.10     26.72 o 
  -5   2   8     1589.88     1676.65     35.57 o 
  -4   2   8      228.15      215.63     13.28 o 
  -3   2   8     2488.29     2447.47     37.78 o 
  -2   2   8       44.41       38.26      4.58 o 
  -1   2   8     3102.77     2908.13     39.21 o 
   0   2   8     1609.74     1571.40     22.84 o 
   1   2   8       18.74       22.13      4.11 o 
   2   2   8     2266.63     1939.86     32.88 o 
   3   2   8     1833.61     1773.55     32.57 o 
   4   2   8      292.02      271.12     16.12 o 
   5   2   8     3051.63     2940.69     44.58 o 
   6   2   8      975.07      965.90     29.09 o 
   7   2   8       50.17       44.90      6.64 o 
   8   2   8       81.80       80.94      6.96 o 
   9   2   8       30.91       42.21      6.96 o 
  10   2   8      158.86      184.96     13.28 o 
  11   2   8       30.03       21.18     15.18 o 
 -10   3   8      400.17      387.94     26.08 o 
  -9   3   8      124.38      124.57      9.49 o 
  -8   3   8      492.88      505.71     26.40 o 
  -7   3   8      501.36      469.20     23.55 o 
  -6   3   8       66.22       66.08      6.17 o 
  -5   3   8     1461.95     1392.57     33.67 o 
  -4   3   8      283.04      300.52     17.71 o 
  -3   3   8      720.04      691.78     22.13 o 
  -2   3   8      846.31      770.19     22.92 o 
  -1   3   8       13.38       19.60      4.58 o 
   0   3   8     6164.71     6083.31    359.96 o 
   1   3   8     1933.36     1817.66     31.93 o 
   2   3   8      126.02      132.63     10.28 o 
   3   3   8     1974.44     1853.70     33.51 o 
   4   3   8      190.93      174.68     11.70 o 
   5   3   8        7.77        4.27     10.59 o 
   6   3   8     1108.28     1077.35     30.67 o 
   7   3   8      280.53      236.18     16.44 o 
   8   3   8        1.92       -2.37     11.07 o 
   9   3   8       29.64       30.04      6.48 o 
  10   3   8        8.54       -9.64     13.60 o 
  11   3   8       65.52       74.62      8.85 o 
  -9   4   8      244.85      239.34     18.65 o 
  -8   4   8       17.80       10.43      6.80 o 
  -7   4   8      904.32      902.98     31.30 o 
  -6   4   8       44.22       39.05      6.32 o 
  -5   4   8      111.05      104.49      7.43 o 
  -4   4   8      522.49      519.47     22.13 o 
  -3   4   8        1.19        6.80      4.58 o 
  -2   4   8      424.64      393.63     17.55 o 
  -1   4   8     1732.45     1712.53     33.51 o 
   0   4   8      284.54      298.40     11.34 o 
   1   4   8     2623.23     2446.05     38.26 o 
   2   4   8      297.52      237.92     14.39 o 
   3   4   8     1212.62     1244.13     28.61 o 
   4   4   8      285.51      278.23     16.76 o 
   5   4   8      151.02      143.54     11.22 o 
   6   4   8       36.41       39.05      6.32 o 
   7   4   8      492.12      466.35     23.08 o 
   8   4   8       76.92       64.50      7.43 o 
   9   4   8       30.20       29.56      6.17 o 
  10   4   8      109.06      107.18      9.33 o 
  11   4   8      188.05      170.73     12.01 o 
  -9   5   8       41.96       58.81      6.96 o 
  -8   5   8       65.90       54.22      7.75 o 
  -7   5   8       30.60       -0.79     15.49 o 
  -6   5   8      516.14      488.17     24.50 o 
  -5   5   8       11.52       -5.22     11.22 o 
  -4   5   8        3.02       -1.42     10.91 o 
  -3   5   8      582.76      608.78     23.40 o 
  -2   5   8      753.52      747.58     24.98 o 
  -1   5   8      118.88      137.22      8.22 o 
   0   5   8     1967.67     1848.56     25.32 o 
   1   5   8     2273.57     2245.91     38.41 o 
   2   5   8      107.40       95.64      8.54 o 
   3   5   8      648.36      598.19     22.29 o 
   4   5   8      302.98      282.50     18.18 o 
   5   5   8      113.00      102.76      7.27 o 
   6   5   8     1121.35      969.06     30.67 o 
   7   5   8        3.16        6.32     12.33 o 
   8   5   8      508.22      498.13     26.40 o 
   9   5   8      153.34      165.04     12.96 o 
  10   5   8       13.86        9.49      8.38 o 
  -8   6   8       23.75       13.12     14.07 o 
  -7   6   8      205.36      239.18     16.44 o 
  -6   6   8       99.82       76.83      8.06 o 
  -5   6   8       93.99       98.17      7.43 o 
  -4   6   8      622.19      602.94     25.45 o 
  -3   6   8      181.99      192.71     13.28 o 
  -2   6   8      657.93      653.36     24.66 o 
  -1   6   8     1720.71     1663.84     36.20 o 
   0   6   8     2172.43     2183.32     48.69 o 
   1   6   8      438.31      412.13     20.23 o 
   2   6   8      324.44      339.72     18.81 o 
   3   6   8       90.74       73.04      7.11 o 
   4   6   8     1745.77     1659.10     38.57 o 
   5   6   8       32.54       26.87      6.64 o 
   6   6   8      672.22      668.70     26.87 o 
   7   6   8      902.85      909.30     32.09 o 
   8   6   8       33.01       32.09      7.90 o 
   9   6   8      698.86      623.01     31.14 o 
  10   6   8      221.03      215.00     15.65 o 
  -7   7   8        0.86       11.07     12.49 o 
  -6   7   8      853.06      867.57     33.99 o 
  -5   7   8      133.70      137.22      9.01 o 
  -4   7   8       85.54       63.71      7.59 o 
  -3   7   8     1040.58      956.89     31.30 o 
  -2   7   8      467.09      480.10     23.08 o 
  -1   7   8       89.26       86.00      6.96 o 
   0   7   8      133.97      129.56      5.83 o 
   1   7   8        2.01       15.02     12.65 o 
   2   7   8     2057.79     2182.36     43.16 o 
   3   7   8       50.56       43.32      7.11 o 
   4   7   8      114.90      105.44      7.75 o 
   5   7   8      688.85      701.58     27.03 o 
   6   7   8        0.47        4.27     13.91 o 
   7   7   8      383.36      399.01     24.98 o 
   8   7   8      723.39      692.41     33.04 o 
   9   7   8       31.84       37.62      9.01 o 
  10   7   8       78.67       86.95      9.64 o 
  -7   8   8       68.31       65.61      9.33 o 
  -6   8   8        6.58        6.01     16.12 o 
  -5   8   8      894.44      931.75     34.30 o 
  -4   8   8      106.03      108.13      8.38 o 
  -3   8   8       98.55      113.03      9.49 o 
  -2   8   8      279.01      287.56     19.44 o 
  -1   8   8       23.55       22.29      6.17 o 
   0   8   8      772.16      729.43     39.92 o 
   1   8   8      624.43      692.25     26.56 o 
   2   8   8       27.33       -6.32     15.49 o 
   3   8   8     1240.41     1200.02     34.78 o 
   4   8   8      167.34      177.69     12.65 o 
   5   8   8        9.28       16.28      6.48 o 
   6   8   8      240.84      253.88     18.34 o 
   7   8   8      149.40      149.23     10.91 o 
   8   8   8       16.99       22.29      7.75 o 
   9   8   8       66.01       77.78      9.17 o 
  -5   9   8        0.43       -6.17     13.60 o 
  -4   9   8      287.59      288.03     19.44 o 
  -3   9   8       17.55       -1.90     13.44 o 
  -2   9   8      142.48      135.16     10.59 o 
  -1   9   8      467.53      436.79     24.03 o 
   0   9   8       10.99        9.00      6.72 o 
   1   9   8      251.68      258.47     17.71 o 
   2   9   8      476.51      468.72     24.66 o 
   3   9   8      111.50      109.87      9.33 o 
   4   9   8      419.77      398.85     24.82 o 
   5   9   8      326.09      318.22     20.08 o 
   6   9   8       32.92       42.84      7.75 o 
   7   9   8       44.25       46.64      8.22 o 
   8   9   8       89.76       89.79      9.49 o 
  -4  10   8       25.92       15.33      7.75 o 
  -3  10   8      314.56      354.43     23.08 o 
  -2  10   8       24.18       10.75     15.18 o 
  -1  10   8       12.63       13.91      7.11 o 
   0  10   8      176.03      185.89      8.97 o 
   1  10   8        2.07       15.02      6.01 o 
   2  10   8       20.60       30.19      7.59 o 
   3  10   8      764.90      807.18     33.20 o 
   4  10   8       43.12       66.55      8.69 o 
   5  10   8       13.05       11.38     15.49 o 
   6  10   8       60.85       84.58      9.17 o 
   7  10   8       12.52       18.02     15.81 o 
  -2  11   8      243.28      258.63     18.02 o 
  -1  11   8       26.79       21.03     15.49 o 
   0  11   8        0.50       -4.07     10.67 o 
   1  11   8      254.43      270.96     21.18 o 
   2  11   8      116.92      117.77      9.64 o 
   3  11   8        0.49        5.37     14.54 o 
   4  11   8      118.07      135.00     11.54 o 
   5  11   8       13.34       20.23     16.76 o 
  -2 -11   9      153.07      133.27     10.59 o 
  -1 -11   9       12.56       14.86     12.96 o 
   0 -11   9       10.99       15.72      6.57 o 
  -5 -10   9       16.96       19.29      7.59 o 
  -4 -10   9       19.33       -4.74     16.60 o 
  -3 -10   9       76.45       83.94      8.38 o 
  -2 -10   9        1.73       -0.95     14.39 o 
  -1 -10   9      202.99      208.36     13.12 o 
   0 -10   9       10.15       18.38     10.32 o 
   1 -10   9       11.49        6.64      7.59 o 
   2 -10   9      420.20      410.39     26.56 o 
   3 -10   9      145.29      177.85     12.49 o 
  -7  -9   9       37.09       42.37      8.06 o 
  -6  -9   9       22.51        0.00     15.33 o 
  -5  -9   9      159.77      174.37     12.80 o 
  -4  -9   9        2.34      -15.02     15.02 o 
  -3  -9   9        2.04      -13.44     13.44 o 
  -2  -9   9      410.56      401.54     22.13 o 
  -1  -9   9        1.13       10.12     13.91 o 
   0  -9   9      422.92      406.13     17.65 o 
   1  -9   9      365.15      345.42     22.45 o 
   2  -9   9        9.94       14.23     15.18 o 
   3  -9   9      723.16      751.22     31.78 o 
   4  -9   9      101.67      109.71      9.17 o 
   5  -9   9        2.33       -6.17     15.81 o 
  -8  -8   9        1.01       -3.95     14.23 o 
  -7  -8   9       94.39       85.52      9.01 o 
  -6  -8   9        7.02       11.86     13.12 o 
  -5  -8   9       76.92       79.67      8.22 o 
  -4  -8   9      778.05      767.34     28.93 o 
  -3  -8   9       33.76       15.02     14.23 o 
  -2  -8   9      158.60      187.65     14.70 o 
  -1  -8   9     1872.14     1810.07     42.68 o 
   0  -8   9        4.85       16.86      5.20 o 
   1  -8   9      154.21      168.04     13.12 o 
   2  -8   9       67.06       67.50      7.11 o 
   3  -8   9       11.39       17.71     12.65 o 
   4  -8   9      256.64      273.01     18.50 o 
   5  -8   9        9.29       15.02     13.44 o 
   6  -8   9       78.03       56.75      9.01 o 
  -9  -7   9       13.43       13.60      8.38 o 
  -8  -7   9      115.73      114.30      9.33 o 
  -7  -7   9      124.22      117.62      9.80 o 
  -6  -7   9      741.95      731.62     31.46 o 
  -5  -7   9       16.10       -0.79     13.75 o 
  -4  -7   9      124.75      120.46      9.80 o 
  -3  -7   9     1187.39     1170.93     33.51 o 
  -2  -7   9        0.08       -0.79     12.65 o 
  -1  -7   9      822.78      862.51     28.46 o 
   0  -7   9     1969.76     1994.70     65.92 o 
   1  -7   9      103.08       95.17      7.59 o 
   2  -7   9       20.87       21.50      5.85 o 
   3  -7   9       80.90       85.05      7.11 o 
   4  -7   9        0.32       -4.90     11.54 o 
   5  -7   9      356.18      336.25     22.61 o 
   6  -7   9       10.58       -6.64     15.18 o 
   7  -7   9       30.25       16.12     15.33 o 
  -9  -6   9       40.74       56.75      8.22 o 
  -8  -6   9      197.56      187.49     12.33 o 
  -7  -6   9      418.76      415.29     24.82 o 
  -6  -6   9      118.14      127.89      9.49 o 
  -5  -6   9     1072.04     1062.01     33.04 o 
  -4  -6   9      334.09      318.22     20.55 o 
  -3  -6   9       32.46       45.37      6.96 o 
  -2  -6   9      579.83      607.05     24.19 o 
  -1  -6   9       65.93       62.29      6.64 o 
   0  -6   9       27.50       30.31      4.74 o 
   1  -6   9     1238.33     1339.45     33.36 o 
   2  -6   9        0.02       -6.96     11.86 o 
   3  -6   9      244.25      257.68     15.81 o 
   4  -6   9      391.57      354.90     21.34 o 
   5  -6   9        1.13       14.86     12.65 o 
   6  -6   9      186.71      191.12     14.70 o 
   7  -6   9      234.24      239.50     18.02 o 
   8  -6   9        2.00       -5.06     15.49 o 
 -10  -5   9      128.73      131.68     10.91 o 
  -9  -5   9      107.63      106.07      9.33 o 
  -8  -5   9        8.76        4.27     13.12 o 
  -7  -5   9      447.27      430.46     24.03 o 
  -6  -5   9      825.86      867.57     29.72 o 
  -5  -5   9       68.80       62.44      7.90 o 
  -4  -5   9      252.06      249.46     16.12 o 
  -3  -5   9      721.39      749.32     27.03 o 
  -2  -5   9       11.23        7.75     12.65 o 
  -1  -5   9       32.87       26.08      6.32 o 
   0  -5   9      521.23      523.92     15.78 o 
   1  -5   9      344.30      368.50     19.76 o 
   2  -5   9      443.86      436.00     21.03 o 
   3  -5   9      436.02      415.76     21.18 o 
   4  -5   9      106.19      118.09      9.01 o 
   5  -5   9      795.11      874.21     30.04 o 
   6  -5   9       21.68       19.13     13.60 o 
   7  -5   9      229.17      232.70     16.76 o 
   8  -5   9      842.83      845.44     34.94 o 
   9  -5   9        6.67        7.43     15.97 o 
 -10  -4   9       27.96       27.82      7.75 o 
  -9  -4   9      157.69      163.93     10.12 o 
  -8  -4   9      177.29      194.29     14.07 o 
  -7  -4   9      163.43      162.35     11.38 o 
  -6  -4   9       33.65       18.97     13.28 o 
  -5  -4   9      788.92      762.92     27.66 o 
  -4  -4   9        0.75       -2.06     12.33 o 
  -3  -4   9        1.25        5.06     12.33 o 
  -2  -4   9      662.25      679.45     24.50 o 
  -1  -4   9       24.09       21.82      5.53 o 
   0  -4   9      843.84      803.78     18.10 o 
   1  -4   9      758.12      783.63     24.82 o 
   2  -4   9      253.25      262.42     17.71 o 
   3  -4   9     1612.44     1569.31     34.94 o 
   4  -4   9      101.84       90.58      7.43 o 
   5  -4   9        9.67       -9.49     12.33 o 
   6  -4   9      954.25      999.10     31.78 o 
   7  -4   9        0.77      -10.28     11.38 o 
   8  -4   9      115.86      110.98      9.01 o 
   9  -4   9      363.88      405.17     26.24 o 
 -10  -3   9      194.08      179.58     12.17 o 
  -9  -3   9      451.35      478.68     25.77 o 
  -8  -3   9      116.68      127.10      8.54 o 
  -7  -3   9      674.55      675.81     25.61 o 
  -6  -3   9      828.81      881.64     28.46 o 
  -5  -3   9       24.80       16.44      6.80 o 
  -4  -3   9     1277.19     1318.11     31.78 o 
  -3  -3   9       74.22       74.30      6.48 o 
  -2  -3   9     1895.62     1813.23     35.73 o 
  -1  -3   9      520.46      488.48     20.23 o 
   0  -3   9     1501.38     1572.86     22.74 o 
   1  -3   9     3604.09     3518.02     47.58 o 
   2  -3   9     1715.11     1730.55     34.78 o 
   3  -3   9      289.47      302.42     18.81 o 
   4  -3   9     2658.70     2614.09     44.42 o 
   5  -3   9      529.59      522.47     23.71 o 
   6  -3   9        0.68       -3.79     11.07 o 
   7  -3   9      120.54      133.42      8.85 o 
   8  -3   9       55.67       52.64      6.96 o 
   9  -3   9      165.19      174.68     12.01 o 
  10  -3   9       98.26      108.92      9.64 o 
 -10  -2   9        5.99      -14.54     15.97 o 
  -9  -2   9      336.59      349.37     23.55 o 
  -8  -2   9      861.28      911.67     32.09 o 
  -7  -2   9       27.98       -2.21     13.12 o 
  -6  -2   9     1137.05     1102.33     31.30 o 
  -5  -2   9      902.05      952.46     29.72 o 
  -4  -2   9     3302.80     3254.65     48.22 o 
  -3  -2   9     3027.76     2976.58     44.58 o 
  -2  -2   9        5.34       16.44      5.06 o 
  -1  -2   9     2884.23     2842.36     41.58 o 
   0  -2   9      585.91      528.39     19.13 o 
   1  -2   9      375.84      365.97     17.86 o 
   2  -2   9     1486.76     1460.39     31.14 o 
   3  -2   9     2112.59     2118.49     38.41 o 
   4  -2   9     1426.89     1414.07     32.57 o 
   5  -2   9      443.37      399.80     20.87 o 
   6  -2   9        0.38       -7.27     10.91 o 
   7  -2   9      169.32      154.45     11.38 o 
   8  -2   9       70.03       83.15      7.27 o 
   9  -2   9        7.11       17.23      6.80 o 
  10  -2   9      100.73      115.09      9.64 o 
 -10  -1   9      271.54      309.53     19.92 o 
  -9  -1   9        2.42       15.02     12.01 o 
  -8  -1   9      305.71      336.09     20.55 o 
  -7  -1   9      212.28      197.29     14.70 o 
  -6  -1   9      785.09      797.70     27.19 o 
  -5  -1   9     1035.94     1046.20     28.93 o 
  -4  -1   9      713.09      665.85     24.50 o 
  -3  -1   9     4133.40     3957.97     50.43 o 
  -2  -1   9     1872.04     1766.91     33.83 o 
  -1  -1   9      642.80      700.16     22.29 o 
   0  -1   9       68.30       45.06      6.17 o 
   1  -1   9      617.50      614.48     20.55 o 
   2  -1   9      110.70      108.13      6.17 o 
   3  -1   9      131.62      134.06      9.49 o 
   4  -1   9      302.11      290.88     17.86 o 
   5  -1   9      582.98      593.77     23.08 o 
   6  -1   9       82.36       87.74      6.80 o 
   7  -1   9      615.18      598.35     26.24 o 
   8  -1   9      255.71      279.65     17.71 o 
   9  -1   9      213.43      211.68     15.49 o 
  10  -1   9      141.40      157.93     11.86 o 
 -10   0   9      195.24      160.77     10.91 o 
  -9   0   9      169.98      172.79     11.70 o 
  -8   0   9       36.77       18.02     13.44 o 
  -7   0   9      334.61      380.19     20.55 o 
  -6   0   9       37.81       27.19      6.32 o 
  -5   0   9     1278.56     1234.17     31.62 o 
  -4   0   9      384.91      388.89     19.13 o 
  -3   0   9     2221.47     2143.95     37.47 o 
  -2   0   9      655.20      615.90     20.55 o 
  -1   0   9      205.60      183.22     11.54 o 
   0   0   9      646.19      599.34     14.20 o 
   1   0   9      478.74      478.68     18.50 o 
   2   0   9      946.78      935.39     24.82 o 
   3   0   9       57.66       51.85      5.22 o 
   4   0   9        5.04       -0.63     11.54 o 
   5   0   9     1103.28     1081.77     30.04 o 
   6   0   9        0.62        8.38      6.17 o 
   7   0   9       51.34       45.53      6.48 o 
   8   0   9      506.94      512.67     24.50 o 
   9   0   9       11.50       16.60     13.60 o 
  10   0   9      218.60      226.22     15.02 o 
 -10   1   9        3.39        9.01     12.49 o 
  -9   1   9      312.77      318.54     19.60 o 
  -8   1   9      336.41      365.97     22.45 o 
  -7   1   9        6.28       -6.80     11.70 o 
  -6   1   9      253.90      249.14     15.18 o 
  -5   1   9      372.85      382.41     19.92 o 
  -4   1   9       42.75       16.12     13.12 o 
  -3   1   9      727.71      662.53     23.08 o 
  -2   1   9     4253.86     4132.34     49.80 o 
  -1   1   9      218.90      222.11     14.54 o 
   0   1   9     1042.91     1125.59     33.04 o 
   1   1   9      217.82      178.79     11.86 o 
   2   1   9      633.16      582.70     19.92 o 
   3   1   9     1203.91     1183.74     28.14 o 
   4   1   9      827.96      801.65     25.14 o 
   5   1   9     5387.33     5602.05     64.02 o 
   6   1   9     2791.26     2724.12     47.11 o 
   7   1   9        3.34        2.21     12.80 o 
   8   1   9      385.59      383.51     21.97 o 
   9   1   9      314.55      355.69     23.71 o 
  10   1   9       13.21      -15.18     15.18 o 
 -10   2   9      117.18      131.84      9.01 o 
  -9   2   9      167.47      172.31     11.70 o 
  -8   2   9      256.42      255.31     18.34 o 
  -7   2   9      679.09      670.28     27.66 o 
  -6   2   9      257.95      292.61     19.29 o 
  -5   2   9      698.65      716.28     26.72 o 
  -4   2   9     1132.94     1072.92     28.93 o 
  -3   2   9      587.34      602.94     22.13 o 
  -2   2   9      772.29      764.97     23.55 o 
  -1   2   9     1502.86     1440.78     30.51 o 
   0   2   9      208.61      189.88     11.78 o 
   1   2   9     1445.90     1350.36     29.25 o 
   2   2   9     1588.80     1731.19     33.36 o 
   3   2   9     2122.62     2038.82     36.52 o 
   4   2   9     1486.09     1436.52     32.88 o 
   5   2   9       71.21       90.90      7.59 o 
   6   2   9     3662.88     3537.62     54.70 o 
   7   2   9     1660.89     1651.67     39.36 o 
   8   2   9       11.73        0.79     11.70 o 
   9   2   9      186.85      181.32     12.80 o 
  10   2   9       79.32       83.78      8.54 o 
  11   2   9       32.78       22.29     16.44 o 
  -9   3   9      424.89      439.95     26.40 o 
  -8   3   9      578.32      606.89     28.30 o 
  -7   3   9       64.61       59.44      6.96 o 
  -6   3   9      394.05      411.97     21.03 o 
  -5   3   9      575.10      635.03     25.14 o 
  -4   3   9     1398.15     1326.33     33.04 o 
  -3   3   9      147.53      161.09     12.65 o 
  -2   3   9      110.91      118.25      8.85 o 
  -1   3   9     1300.36     1226.42     29.25 o 
   0   3   9     1099.43     1085.10     35.73 o 
   1   3   9      502.55      535.28     20.39 o 
   2   3   9     2452.69     2360.84     39.84 o 
   3   3   9     1634.76     1478.72     32.09 o 
   4   3   9      466.30      418.61     20.23 o 
   5   3   9      190.40      181.32     11.38 o 
   6   3   9      208.45      196.03     13.91 o 
   7   3   9      680.87      632.18     26.56 o 
   8   3   9       98.45       97.38      7.59 o 
   9   3   9        5.73       -6.64     12.65 o 
  10   3   9       82.23       76.51      8.85 o 
  -9   4   9       10.93       11.22     15.97 o 
  -8   4   9      360.15      328.97     20.55 o 
  -7   4   9      243.72      213.73     15.97 o 
  -6   4   9      184.39      180.22     13.12 o 
  -5   4   9      121.10      139.91     10.28 o 
  -4   4   9        1.77      -12.01     12.01 o 
  -3   4   9      163.91      192.71     13.12 o 
  -2   4   9      225.16      199.03     13.75 o 
  -1   4   9       28.73       30.35      5.22 o 
   0   4   9     2991.46     2857.32     30.91 o 
   1   4   9     1606.74     1590.97     34.15 o 
   2   4   9       15.89       12.01      5.22 o 
   3   4   9      373.51      363.44     18.97 o 
   4   4   9      108.65      118.09      7.59 o 
   5   4   9       28.72       41.58      5.69 o 
   6   4   9      212.17      238.87     16.28 o 
   7   4   9      120.56      132.48      9.01 o 
   8   4   9      144.53      137.85      9.49 o 
   9   4   9       67.66       61.34      7.43 o 
  10   4   9        3.16       20.08     14.86 o 
  -8   5   9        6.86        3.95     12.33 o 
  -7   5   9      330.53      316.64     20.08 o 
  -6   5   9       45.63       44.58      6.80 o 
  -5   5   9        3.32       10.28      5.22 o 
  -4   5   9      179.02      208.36     14.39 o 
  -3   5   9        7.85       -0.63     11.86 o 
  -2   5   9      154.02      185.28     12.17 o 
  -1   5   9     1517.07     1517.14     34.15 o 
   0   5   9      513.23      507.02     16.04 o 
   1   5   9      420.76      424.93     20.55 o 
   2   5   9      468.23      460.03     20.08 o 
   3   5   9      125.65      126.31      9.01 o 
   4   5   9      482.52      457.34     21.97 o 
   5   5   9       57.02       47.43      6.64 o 
   6   5   9       21.22       25.29      6.64 o 
   7   5   9      796.07      762.13     30.04 o 
   8   5   9       54.86       51.54      8.22 o 
   9   5   9      110.73      105.13      9.64 o 
  10   5   9      313.22      294.35     18.65 o 
  -8   6   9        1.15        2.06     12.80 o 
  -7   6   9        9.76       15.65     12.80 o 
  -6   6   9      347.35      306.68     19.76 o 
  -5   6   9      115.67      111.92      8.06 o 
  -4   6   9       28.03       15.81     12.17 o 
  -3   6   9     1320.03     1330.28     35.41 o 
  -2   6   9      342.83      332.45     20.23 o 
  -1   6   9        0.31        2.85     10.91 o 
   0   6   9     1210.72     1158.86     22.97 o 
   1   6   9     1300.28     1331.07     34.15 o 
   2   6   9      600.00      609.42     25.14 o 
   3   6   9      720.67      672.81     26.24 o 
   4   6   9      325.68      287.40     17.86 o 
   5   6   9      782.16      751.06     27.98 o 
   6   6   9      206.15      209.78     15.02 o 
   7   6   9        6.23        6.32     14.54 o 
   8   6   9      734.92      741.73     32.57 o 
   9   6   9      169.67      167.10     12.96 o 
  10   6   9      100.28       86.00     10.12 o 
  -7   7   9       85.35       88.53      8.54 o 
  -6   7   9       68.83       57.07      9.01 o 
  -5   7   9      921.51      884.17     33.51 o 
  -4   7   9      608.51      610.52     27.51 o 
  -3   7   9        0.06       -5.69     12.65 o 
  -2   7   9      982.40     1032.93     31.62 o 
  -1   7   9      293.13      293.72     19.29 o 
   0   7   9        0.43        6.56      4.83 o 
   1   7   9     1080.15     1019.65     31.93 o 
   2   7   9      539.92      564.84     24.66 o 
   3   7   9      436.66      422.88     22.29 o 
   4   7   9      573.70      573.37     25.93 o 
   5   7   9        0.08       -2.53     12.65 o 
   6   7   9      241.28      248.51     16.44 o 
   7   7   9      281.80      285.03     19.60 o 
   8   7   9        0.88       -2.06     16.12 o 
   9   7   9      293.81      291.03     19.29 o 
  -6   8   9      549.69      562.15     30.04 o 
  -5   8   9      101.63       84.58     10.59 o 
  -4   8   9      431.59      416.71     24.82 o 
  -3   8   9      331.92      331.66     22.45 o 
  -2   8   9       41.98       41.26      6.96 o 
  -1   8   9      395.44      445.80     21.97 o 
   0   8   9        0.28        5.39      7.99 o 
   1   8   9      202.63      211.04     13.28 o 
   2   8   9      590.25      645.14     26.87 o 
   3   8   9       14.56      -10.28     13.60 o 
   4   8   9      254.20      252.94     15.65 o 
   5   8   9      353.17      398.06     23.08 o 
   6   8   9        1.24       11.54     12.96 o 
   7   8   9       93.31       90.27      9.01 o 
   8   8   9      113.86      115.24     10.12 o 
  -5   9   9      226.69      225.59     14.39 o 
  -4   9   9        0.02      -12.17     14.39 o 
  -3   9   9      152.60      162.67     12.33 o 
  -2   9   9      166.22      164.25      9.96 o 
  -1   9   9       15.93       22.13      7.11 o 
   0   9   9       80.61       79.03      7.35 o 
   1   9   9      125.14      115.09      8.06 o 
   2   9   9      229.75      226.38     16.28 o 
   3   9   9      648.78      633.92     28.14 o 
   4   9   9       92.96       81.89      8.69 o 
   5   9   9       15.70       10.91     15.97 o 
   6   9   9      172.48      173.58     12.49 o 
   7   9   9       27.78       29.88      7.75 o 
  -3  10   9        0.17        5.37     13.28 o 
  -2  10   9      198.55      203.77     12.17 o 
  -1  10   9       96.87       86.95      8.85 o 
   0  10   9        0.01       -9.16      9.16 o 
   1  10   9       47.18       46.32      8.06 o 
   2  10   9       92.08       94.53      9.01 o 
   3  10   9        0.72       10.12     15.49 o 
   4  10   9      299.65      292.46     20.39 o 
   5  10   9      177.15      162.51     12.01 o 
   6  10   9        1.23       -9.96     15.97 o 
  -1  11   9      123.23      123.31     10.43 o 
   0  11   9      185.77      186.63      8.35 o 
   1  11   9       44.01       37.15      9.33 o 
   2  11   9      104.86      112.56      9.64 o 
   3  11   9      190.50      216.58     15.02 o 
   4  11   9       53.92       50.90      9.33 o 
  -4 -10  10        6.36       -0.95     13.60 o 
  -3 -10  10        8.10       18.50     14.39 o 
  -2 -10  10      101.62      102.12      8.54 o 
  -1 -10  10        0.18       -2.85     14.23 o 
   0 -10  10       19.37       30.04      5.93 o 
   1 -10  10      110.40      101.02      9.64 o 
   2 -10  10        2.39       13.12     13.44 o 
  -6  -9  10       73.12       78.25      9.17 o 
  -5  -9  10       48.20       50.43      8.06 o 
  -4  -9  10      173.82      180.37     13.60 o 
  -3  -9  10       56.62       39.52      8.22 o 
  -2  -9  10       13.65       16.12      7.43 o 
  -1  -9  10      581.78      561.99     27.51 o 
   0  -9  10       19.34       20.21      5.41 o 
   1  -9  10       74.33       77.46      9.33 o 
   2  -9  10      676.47      667.91     32.09 o 
   3  -9  10       74.01       71.61      9.49 o 
   4  -9  10      159.31      165.51     12.96 o 
  -7  -8  10       16.35       19.76     14.86 o 
  -6  -8  10      165.92      158.40     13.75 o 
  -5  -8  10       88.10       84.10      9.33 o 
  -4  -8  10        0.70       -4.43     14.23 o 
  -3  -8  10      304.94      316.49     20.87 o 
  -2  -8  10       45.94       45.69      7.27 o 
  -1  -8  10        0.75       15.81     14.54 o 
   0  -8  10     2180.01     2104.33     33.53 o 
   1  -8  10       70.40       63.71      8.38 o 
   2  -8  10       70.40       68.45      7.75 o 
   3  -8  10      223.67      240.76     15.81 o 
   4  -8  10       16.11       -1.90     15.02 o 
   5  -8  10      166.41      153.97     12.80 o 
  -8  -7  10        4.38        3.00     14.39 o 
  -7  -7  10      231.60      253.09     18.65 o 
  -6  -7  10       34.68       33.99      8.69 o 
  -5  -7  10      483.50      474.10     26.40 o 
  -4  -7  10      374.76      416.40     23.24 o 
  -3  -7  10       48.74       41.89      7.75 o 
  -2  -7  10      918.59      915.79     30.35 o 
  -1  -7  10      264.47      247.72     15.49 o 
   0  -7  10      329.70      336.10     15.09 o 
   1  -7  10     1006.04     1030.40     33.04 o 
   2  -7  10       51.94       43.16      6.80 o 
   3  -7  10        9.47       -5.85     12.65 o 
   4  -7  10       84.20       89.63      7.59 o 
   5  -7  10       45.40       57.86      7.59 o 
   6  -7  10       76.73       76.51      8.54 o 
  -9  -6  10      164.64      155.56     12.01 o 
  -8  -6  10       34.54       36.68      8.06 o 
  -7  -6  10      120.64      104.97      9.80 o 
  -6  -6  10      677.38      633.45     29.40 o 
  -5  -6  10        0.02       -1.74     15.33 o 
  -4  -6  10      244.27      212.47     14.70 o 
  -3  -6  10      852.08      866.62     29.56 o 
  -2  -6  10      119.54      109.71      7.90 o 
  -1  -6  10      206.05      210.25     14.54 o 
   0  -6  10      163.12      153.88      7.00 o 
   1  -6  10        0.81        7.27     12.49 o 
   2  -6  10      474.86      479.15     22.92 o 
   3  -6  10       13.09       -0.79     11.86 o 
   4  -6  10        7.29       15.81      5.85 o 
   5  -6  10      242.36      269.85     17.55 o 
   6  -6  10        0.58        2.85     13.28 o 
   7  -6  10       11.27        5.06     14.23 o 
  -9  -5  10      125.98      165.51     11.22 o 
  -8  -5  10      119.44      127.26      9.33 o 
  -7  -5  10      120.52      116.51      8.38 o 
  -6  -5  10       59.76       55.65      7.75 o 
  -5  -5  10     2127.29     2054.15     44.74 o 
  -4  -5  10      134.33      135.64     10.28 o 
  -3  -5  10      109.72       89.48      7.75 o 
  -2  -5  10      470.87      528.00     22.29 o 
  -1  -5  10       10.96      -12.80     12.80 o 
   0  -5  10        6.97        7.72      8.36 o 
   1  -5  10      210.57      216.26     15.18 o 
   2  -5  10       52.90       49.64      6.80 o 
   3  -5  10      946.65     1011.74     30.51 o 
   4  -5  10       14.49        7.75     13.75 o 
   5  -5  10       34.14       27.66      6.96 o 
   6  -5  10      756.71      728.30     30.04 o 
   7  -5  10       71.32       79.99      8.06 o 
   8  -5  10        9.04       -7.11     15.81 o 
  -9  -4  10       98.06       93.59      9.01 o 
  -8  -4  10       46.35       53.12      7.75 o 
  -7  -4  10      310.14      298.46     18.02 o 
  -6  -4  10      264.78      287.40     17.71 o 
  -5  -4  10       48.47       55.80      7.43 o 
  -4  -4  10     1263.14     1233.54     34.15 o 
  -3  -4  10      318.85      319.49     19.29 o 
  -2  -4  10       38.49       51.06      6.32 o 
  -1  -4  10     1143.20     1177.89     31.62 o 
   0  -4  10       41.82       44.59     10.67 o 
   1  -4  10      225.45      244.24     15.33 o 
   2  -4  10      886.35      888.44     27.98 o 
   3  -4  10       36.18       33.51      6.64 o 
   4  -4  10      849.73      824.89     27.66 o 
   5  -4  10      340.02      365.65     20.55 o 
   6  -4  10        3.71       -1.74     13.12 o 
   7  -4  10      283.38      301.78     18.18 o 
   8  -4  10      238.65      248.83     18.81 o 
   9  -4  10       32.50       22.45      8.69 o 
 -10  -3  10       32.91       41.73      8.22 o 
  -9  -3  10      195.19      187.17     11.86 o 
  -8  -3  10      488.68      461.61     25.77 o 
  -7  -3  10        4.24        0.79     12.01 o 
  -6  -3  10      219.29      248.19     15.65 o 
  -5  -3  10     1090.00     1099.32     32.88 o 
  -4  -3  10       11.19        6.17     13.12 o 
  -3  -3  10      148.37      148.28      9.64 o 
  -2  -3  10      169.63      177.21     12.96 o 
  -1  -3  10      769.08      724.98     25.45 o 
   0  -3  10     1910.10     1820.20     25.88 o 
   1  -3  10      162.10      168.68     12.17 o 
   2  -3  10      393.24      391.89     20.39 o 
   3  -3  10     1905.93     1908.87     39.21 o 
   4  -3  10       31.50       17.39     12.80 o 
   5  -3  10      221.18      225.43     14.70 o 
   6  -3  10      938.18      912.78     31.78 o 
   7  -3  10       11.13        1.74     12.01 o 
   8  -3  10       95.16       97.54      8.54 o 
   9  -3  10       14.20       -2.06     14.39 o 
 -10  -2  10      454.92      488.80     27.35 o 
  -9  -2  10      228.85      212.62     15.18 o 
  -8  -2  10      549.45      484.37     27.19 o 
  -7  -2  10      822.48      818.56     29.40 o 
  -6  -2  10      132.26      116.35      9.64 o 
  -5  -2  10        1.62      -12.80     12.80 o 
  -4  -2  10     1997.29     1989.50     40.31 o 
  -3  -2  10      778.86      807.81     27.35 o 
  -2  -2  10     1555.54     1536.11     33.51 o 
  -1  -2  10      999.58      978.70     27.66 o 
   0  -2  10     1543.81     1535.62     24.27 o 
   1  -2  10      706.63      661.90     23.40 o 
   2  -2  10      421.32      414.50     20.23 o 
   3  -2  10      851.83      786.16     25.77 o 
   4  -2  10     3997.39     3906.75     54.54 o 
   5  -2  10      138.52      138.80      9.80 o 
   6  -2  10       75.94       73.67      6.80 o 
   7  -2  10      438.57      461.77     22.92 o 
   8  -2  10       98.24       94.53      7.90 o 
   9  -2  10       12.89       -5.06     14.39 o 
 -10  -1  10       37.54        8.22     18.97 o 
  -9  -1  10      110.74      121.25      9.17 o 
  -8  -1  10      179.73      171.05     13.60 o 
  -7  -1  10       76.72       68.13      7.43 o 
  -6  -1  10      140.89      114.93      7.75 o 
  -5  -1  10      981.46      934.60     29.72 o 
  -4  -1  10     1333.07     1320.32     33.83 o 
  -3  -1  10     3551.10     3460.63     50.59 o 
  -2  -1  10      655.00      635.82     23.08 o 
  -1  -1  10      841.43      790.27     24.82 o 
   0  -1  10     1363.39     1268.91     22.53 o 
   1  -1  10      291.44      273.64     16.76 o 
   2  -1  10      643.65      667.59     22.92 o 
   3  -1  10      966.81      920.69     27.66 o 
   4  -1  10      143.46      135.79      7.43 o 
   5  -1  10      903.23      942.82     29.09 o 
   6  -1  10       66.08       58.02      6.48 o 
   7  -1  10      469.39      533.38     24.35 o 
   8  -1  10      235.37      223.37     17.07 o 
   9  -1  10        3.87       12.80     14.39 o 
  10  -1  10       53.39       68.77      8.38 o 
 -10   0  10       56.22       64.34      8.69 o 
  -9   0  10      124.46      143.38      9.01 o 
  -8   0  10       33.20       27.51      6.48 o 
  -7   0  10       14.06       12.80     12.33 o 
  -6   0  10      297.23      301.94     20.71 o 
  -5   0  10        5.08       -6.17     12.96 o 
  -4   0  10      534.76      494.01     22.76 o 
  -3   0  10     1361.73     1336.76     32.41 o 
  -2   0  10     1354.83     1343.40     31.14 o 
  -1   0  10       33.16       32.09      5.37 o 
   0   0  10      231.10      232.06     19.92 o 
   1   0  10     2295.44     2264.25     38.57 o 
   2   0  10       44.06       30.98      5.22 o 
   3   0  10       18.14       58.97      5.69 o 
   4   0  10      406.98      423.35     20.23 o 
   5   0  10       12.67       16.60      6.48 o 
   6   0  10      358.80      340.51     20.87 o 
   7   0  10       11.78       11.38     11.07 o 
   8   0  10      204.18      209.30     14.07 o 
   9   0  10      424.39      488.32     25.61 o 
  10   0  10       17.92        7.43     15.65 o 
  -9   1  10       67.22       60.86      8.38 o 
  -8   1  10      255.80      248.19     17.39 o 
  -7   1  10      511.29      492.59     24.98 o 
  -6   1  10      539.21      496.39     24.19 o 
  -5   1  10       24.11       21.34      6.32 o 
  -4   1  10       94.22       86.16      6.80 o 
  -3   1  10     1872.48     1800.11     37.47 o 
  -2   1  10      109.10       98.80      7.59 o 
  -1   1  10     1741.23     1754.27     35.09 o 
   0   1  10      259.56      252.86     19.44 o 
   1   1  10      356.62      344.31     18.50 o 
   2   1  10     1508.62     1496.11     32.72 o 
   3   1  10      128.89      114.93      8.54 o 
   4   1  10      175.78      189.07     14.07 o 
   5   1  10     2031.49     1961.67     40.79 o 
   6   1  10     1314.75     1287.13     35.41 o 
   7   1  10      498.95      506.19     25.14 o 
   8   1  10      625.17      631.39     27.82 o 
   9   1  10      199.36      213.89     15.02 o 
  10   1  10      257.93      299.25     20.23 o 
  -9   2  10      232.27      229.70     16.28 o 
  -8   2  10      355.53      374.19     24.35 o 
  -7   2  10       26.64       17.71     13.12 o 
  -6   2  10      344.65      344.15     21.34 o 
  -5   2  10     1685.76     1659.89     37.78 o 
  -4   2  10       34.50        5.37     14.23 o 
  -3   2  10      406.58      367.86     19.29 o 
  -2   2  10     5191.14     4856.21     58.33 o 
  -1   2  10       89.09       86.63      6.32 o 
   0   2  10     1154.87     1082.15     40.55 o 
   1   2  10      175.06      181.01     11.22 o 
   2   2  10      958.88      933.33     27.03 o 
   3   2  10     1304.34     1229.11     31.30 o 
   4   2  10      342.64      302.10     19.13 o 
   5   2  10     1355.34     1400.31     35.09 o 
   6   2  10     1275.16     1264.99     35.09 o 
   7   2  10      588.02      573.53     26.72 o 
   8   2  10      814.85      819.99     31.14 o 
   9   2  10      137.01      136.90     10.12 o 
  10   2  10      133.77      126.15      9.96 o 
  -9   3  10       36.30       32.41      8.38 o 
  -8   3  10      268.87      301.31     20.23 o 
  -7   3  10      647.24      669.01     29.25 o 
  -6   3  10       39.59       38.73      6.96 o 
  -5   3  10      793.05      720.87     28.30 o 
  -4   3  10     1039.74     1039.25     31.30 o 
  -3   3  10      261.40      273.96     17.23 o 
  -2   3  10      652.50      621.75     23.55 o 
  -1   3  10      450.83      432.99     21.18 o 
   0   3  10     1301.77     1283.64     25.93 o 
   1   3  10     1712.67     1640.45     34.94 o 
   2   3  10       82.10       88.53      6.48 o 
   3   3  10     1473.97     1410.27     33.83 o 
   4   3  10      520.08      537.17     23.08 o 
   5   3  10        8.77       10.91     11.22 o 
   6   3  10      765.01      795.17     29.72 o 
   7   3  10      140.83      128.84      9.17 o 
   8   3  10      136.00      135.00     10.43 o 
   9   3  10      102.31      109.39      9.01 o 
  10   3  10        3.14      -14.23     14.23 o 
  -8   4  10      188.66      226.54     16.12 o 
  -7   4  10      235.40      245.66     15.97 o 
  -6   4  10      620.95      585.86     26.40 o 
  -5   4  10       23.08       31.78      6.17 o 
  -4   4  10      843.49      887.96     29.56 o 
  -3   4  10      116.31      107.97      8.22 o 
  -2   4  10      287.65      256.57     17.71 o 
  -1   4  10      574.16      541.60     22.45 o 
   0   4  10        8.00       -3.86     12.73 o 
   1   4  10     2594.10     2377.12     42.52 o 
   2   4  10     2288.86     2181.73     41.26 o 
   3   4  10      821.56      795.17     27.19 o 
   4   4  10      255.32      282.66     17.86 o 
   5   4  10       24.42       36.04      6.01 o 
   6   4  10      448.29      430.94     23.40 o 
   7   4  10       83.38       73.51      7.59 o 
   8   4  10      113.23      107.50      8.06 o 
   9   4  10        7.31      -14.54     14.54 o 
  10   4  10       22.60       28.46      8.22 o 
  -8   5  10      102.30      113.66      8.85 o 
  -7   5  10       19.97       27.51      7.43 o 
  -6   5  10      567.61      533.69     27.35 o 
  -5   5  10      109.99      115.09      8.22 o 
  -4   5  10       36.24       25.45      6.32 o 
  -3   5  10     1232.00     1267.52     34.78 o 
  -2   5  10       17.46       17.07      6.01 o 
  -1   5  10       48.26       46.32      6.17 o 
   0   5  10      985.55      967.51     21.01 o 
   1   5  10      444.14      437.89     21.34 o 
   2   5  10       16.29       13.75      5.85 o 
   3   5  10      310.07      306.53     19.92 o 
   4   5  10      287.02      330.71     19.29 o 
   5   5  10       25.69       30.04      6.01 o 
   6   5  10       71.57       69.08      7.43 o 
   7   5  10      381.15      370.08     23.71 o 
   8   5  10       35.36       34.15      7.90 o 
   9   5  10      214.58      200.45     13.91 o 
  -7   6  10       55.23       59.76      7.90 o 
  -6   6  10        1.24        2.85     12.17 o 
  -5   6  10      419.81      436.95     23.71 o 
  -4   6  10      390.09      385.57     21.97 o 
  -3   6  10      116.35      118.41      8.22 o 
  -2   6  10     1032.97     1024.07     32.57 o 
  -1   6  10      647.93      625.70     25.93 o 
   0   6  10      488.34      468.03     16.31 o 
   1   6  10      343.94      362.01     20.71 o 
   2   6  10      250.93      256.26     16.76 o 
   3   6  10       11.15        6.96     10.75 o 
   4   6  10      175.84      176.26     14.07 o 
   5   6  10      122.81      115.40      9.01 o 
   6   6  10      112.92      111.13      9.49 o 
   7   6  10      194.40      207.25     15.49 o 
   8   6  10       55.49       46.95      9.64 o 
   9   6  10      369.53      388.89     22.92 o 
  -6   7  10      269.32      278.23     20.23 o 
  -5   7  10      168.01      156.98     12.33 o 
  -4   7  10       76.04       78.73      8.22 o 
  -3   7  10      807.64      825.99     32.41 o 
  -2   7  10       23.67       18.34      7.11 o 
  -1   7  10      156.96      166.15     12.01 o 
   0   7  10      249.72      210.27     13.60 o 
   1   7  10       93.77       79.52      7.90 o 
   2   7  10      559.33      514.72     26.08 o 
   3   7  10      293.85      275.38     18.34 o 
   4   7  10       11.11       18.34      6.32 o 
   5   7  10      617.25      618.27     27.19 o 
   6   7  10        4.61        0.00     13.60 o 
   7   7  10      100.88      100.54      9.33 o 
   8   7  10      454.08      413.87     25.61 o 
  -5   8  10      704.40      762.44     33.20 o 
  -4   8  10      162.90      186.54     13.28 o 
  -3   8  10       18.98       -6.64     16.92 o 
  -2   8  10      620.66      673.44     29.40 o 
  -1   8  10        0.14       -7.11     14.70 o 
   0   8  10      104.21      124.84      6.57 o 
   1   8  10        8.31       -5.22     13.91 o 
   2   8  10       34.42       27.19      7.59 o 
   3   8  10      718.18      734.94     31.14 o 
   4   8  10      117.17      113.98      8.69 o 
   5   8  10       46.03       58.81      7.75 o 
   6   8  10      545.16      561.68     29.25 o 
   7   8  10       21.62        0.00     16.12 o 
   8   8  10       11.73       22.13      7.90 o 
  -4   9  10      376.51      383.36     23.87 o 
  -3   9  10       56.52       56.44      8.38 o 
  -2   9  10       40.10       27.66      7.59 o 
  -1   9  10      382.28      348.58     23.71 o 
   0   9  10        8.31       16.60      5.94 o 
   1   9  10       43.21       36.52      7.75 o 
   2   9  10        0.48       -6.80     13.91 o 
   3   9  10       12.69       -4.90     15.97 o 
   4   9  10      459.06      517.57     26.08 o 
   5   9  10      175.48      218.79     13.75 o 
   6   9  10        1.52       -8.69     14.70 o 
   7   9  10       50.02       43.32      9.17 o 
  -2  10  10       51.46       45.37      8.38 o 
  -1  10  10       71.01       72.40      9.01 o 
   0  10  10      218.36      235.49     20.79 o 
   1  10  10       29.27       27.51      7.59 o 
   2  10  10        8.37       15.65     13.75 o 
   3  10  10      240.40      246.93     18.18 o 
   4  10  10       79.58       78.41      9.80 o 
   5  10  10        5.14       17.86     13.91 o 
  -5  -9  11      148.84      160.77     11.07 o 
  -4  -9  11       21.68      -15.65     15.65 o 
  -3  -9  11       71.21       71.61      8.54 o 
  -2  -9  11      111.13      124.41      9.49 o 
  -1  -9  11       16.46       16.12     14.86 o 
   0  -9  11      309.73      275.24     20.95 o 
   1  -9  11       88.00       83.94      9.49 o 
   2  -9  11        0.44       21.82     15.97 o 
   3  -9  11      414.82      457.18     28.14 o 
  -6  -8  11      124.80      109.24     10.12 o 
  -5  -8  11       10.79        4.90     15.33 o 
  -4  -8  11      188.56      169.94     10.91 o 
  -3  -8  11        6.60        3.64     14.07 o 
  -2  -8  11       49.07       49.32      8.06 o 
  -1  -8  11      464.78      475.20     27.19 o 
   0  -8  11       11.64      -12.79     12.79 o 
   1  -8  11      651.74      650.20     30.83 o 
   2  -8  11      447.95      481.37     26.87 o 
   3  -8  11        0.45      -14.86     14.86 o 
   4  -8  11      228.94      240.61     17.39 o 
  -7  -7  11        2.04      -16.12     16.12 o 
  -6  -7  11      294.54      284.55     20.39 o 
  -5  -7  11       55.08       48.37      8.54 o 
  -4  -7  11      105.44       92.80      8.85 o 
  -3  -7  11      573.56      618.43     28.77 o 
  -2  -7  11        5.59        2.53     13.28 o 
  -1  -7  11      331.93      333.56     22.45 o 
   0  -7  11      811.03      856.94     22.36 o 
   1  -7  11        1.01       10.12     15.18 o 
   2  -7  11      284.85      275.70     19.29 o 
   3  -7  11       78.83       85.84      8.06 o 
   4  -7  11        2.14       16.76     12.80 o 
   5  -7  11      184.08      193.02     14.07 o 
   6  -7  11        0.41       -3.16     13.44 o 
  -8  -6  11      117.72      116.67      9.96 o 
  -7  -6  11       99.20      129.63     10.59 o 
  -6  -6  11      133.95      138.80      9.96 o 
  -5  -6  11      870.53      854.76     32.88 o 
  -4  -6  11       63.77       61.18      8.22 o 
  -3  -6  11       42.33       43.63      7.75 o 
  -2  -6  11     1534.42     1544.01     40.00 o 
  -1  -6  11        0.51        2.37     12.17 o 
   0  -6  11        3.78       -0.34      9.05 o 
   1  -6  11      869.11      838.17     30.35 o 
   2  -6  11       13.53       12.17     13.28 o 
   3  -6  11      106.95      109.08      7.43 o 
   4  -6  11        1.97      -12.65     12.65 o 
   5  -6  11        6.58        4.58     14.07 o 
   6  -6  11      126.22      126.63      9.96 o 
   7  -6  11        7.05       -4.27     15.33 o 
  -8  -5  11       42.49       52.80      8.54 o 
  -7  -5  11       81.42       81.73      8.85 o 
  -6  -5  11      146.53      158.72     12.17 o 
  -5  -5  11        5.56        4.90      7.43 o 
  -4  -5  11     1577.40     1500.38     40.31 o 
  -3  -5  11      487.32      518.04     25.29 o 
  -2  -5  11       24.06        9.96     13.60 o 
  -1  -5  11      107.71       87.58      7.27 o 
   0  -5  11       54.54       47.05      4.69 o 
   1  -5  11       32.63       34.62      6.17 o 
   2  -5  11      416.85      394.90     21.97 o 
   3  -5  11      118.95      134.21     10.91 o 
   4  -5  11       27.13       27.82      6.32 o 
   5  -5  11      366.18      371.02     23.87 o 
   6  -5  11        0.17       -4.74     13.44 o 
   7  -5  11      140.67      144.81     11.38 o 
  -9  -4  11       40.51       48.69      8.22 o 
  -8  -4  11      155.15      162.83     10.28 o 
  -7  -4  11       18.11       12.17      6.64 o 
  -6  -4  11       85.25       78.57      8.22 o 
  -5  -4  11      896.88      934.60     31.78 o 
  -4  -4  11      446.51      401.85     24.19 o 
  -3  -4  11       21.35       18.18      6.48 o 
  -2  -4  11      529.70      525.00     24.03 o 
  -1  -4  11        0.51        1.58      5.85 o 
   0  -4  11      194.56      206.39      9.38 o 
   1  -4  11      432.82      400.59     21.82 o 
   2  -4  11        5.12        1.42     12.49 o 
   3  -4  11     1164.14     1173.46     33.51 o 
   4  -4  11      161.28      163.30     10.91 o 
   5  -4  11      404.97      357.90     22.29 o 
   6  -4  11     1189.42     1154.02     37.62 o 
   7  -4  11       84.91       76.35      8.69 o 
   8  -4  11       30.67       43.32      7.75 o 
  -9  -3  11      100.23       96.75      9.49 o 
  -8  -3  11       65.52       76.04      9.17 o 
  -7  -3  11      423.77      436.95     25.61 o 
  -6  -3  11      268.86      264.79     18.18 o 
  -5  -3  11       38.27       16.60     13.28 o 
  -4  -3  11      466.80      494.81     24.35 o 
  -3  -3  11        0.18        5.06     11.70 o 
  -2  -3  11       44.21       57.70      6.80 o 
  -1  -3  11     1400.22     1444.58     34.30 o 
   0  -3  11      158.59      170.47     14.46 o 
   1  -3  11      738.95      745.84     27.03 o 
   2  -3  11     1129.68     1141.21     32.41 o 
   3  -3  11       67.76       64.34      7.27 o 
   4  -3  11     2178.24     2092.41     43.95 o 
   5  -3  11       65.60       65.92      7.27 o 
   6  -3  11       77.52       75.88      8.06 o 
   7  -3  11      727.29      719.13     31.14 o 
   8  -3  11        2.02      -14.23     14.23 o 
  -9  -2  11      253.61      271.75     19.13 o 
  -8  -2  11      426.94      473.94     26.56 o 
  -7  -2  11       84.79       90.11      8.38 o 
  -6  -2  11      139.85      163.46     11.07 o 
  -5  -2  11       22.70       26.08      6.01 o 
  -4  -2  11        8.18       11.70     12.65 o 
  -3  -2  11     1370.37     1277.01     33.51 o 
  -2  -2  11        8.51       -8.22     13.28 o 
  -1  -2  11      721.23      735.25     25.61 o 
   0  -2  11     2164.58     2162.60     37.94 o 
   1  -2  11      436.78      455.76     21.97 o 
   2  -2  11     1572.83     1495.01     35.25 o 
   3  -2  11     1361.07     1353.05     34.78 o 
   4  -2  11       17.53        5.22     12.80 o 
   5  -2  11      418.45      408.33     21.82 o 
   6  -2  11       87.26      102.91      7.43 o 
   7  -2  11       64.86       72.56      7.75 o 
   8  -2  11      109.97       98.96      8.38 o 
   9  -2  11       19.40      -12.65     15.02 o 
  -9  -1  11       19.49       20.08     14.39 o 
  -8  -1  11      176.31      177.85     11.86 o 
  -7  -1  11      488.10      467.77     24.66 o 
  -6  -1  11       70.98       76.20      7.43 o 
  -5  -1  11      101.72       92.01      7.27 o 
  -4  -1  11      249.41      291.98     19.44 o 
  -3  -1  11      275.19      268.59     17.39 o 
  -2  -1  11     2033.08     2026.17     40.31 o 
  -1  -1  11      106.86      107.18      9.01 o 
   0  -1  11      367.77      347.28     21.10 o 
   1  -1  11     1339.73     1268.95     32.09 o 
   2  -1  11       14.87       12.01      6.17 o 
   3  -1  11      517.67      539.39     22.76 o 
   4  -1  11     2059.59     2015.26     42.05 o 
   5  -1  11       50.13       55.17      6.48 o 
   6  -1  11      156.60      154.92     11.22 o 
   7  -1  11      158.55      140.38      9.96 o 
   8  -1  11      130.40      130.89      9.33 o 
   9  -1  11       84.87       70.03      9.01 o 
  -9   0  11       82.04       93.74      9.17 o 
  -8   0  11        0.47        6.64     13.28 o 
  -7   0  11      188.51      207.25     12.33 o 
  -6   0  11      597.50      576.06     25.45 o 
  -5   0  11      199.54      213.41     14.39 o 
  -4   0  11       19.42       16.60     11.70 o 
  -3   0  11      644.45      697.94     25.93 o 
  -2   0  11      977.24      953.25     29.56 o 
  -1   0  11      813.22      812.71     26.87 o 
   0   0  11     1275.07     1252.55     22.52 o 
   1   0  11       61.80       52.01      6.48 o 
   2   0  11      110.95      137.06      9.17 o 
   3   0  11       29.11       31.46      5.85 o 
   4   0  11      129.85      149.39      9.17 o 
   5   0  11     1184.85     1141.69     32.88 o 
   6   0  11      261.41      239.34     16.76 o 
   7   0  11      264.79      257.05     17.39 o 
   8   0  11      265.67      293.09     18.97 o 
   9   0  11       53.35       40.47      8.06 o 
  -9   1  11      103.86      108.45      9.17 o 
  -8   1  11       98.02      111.45      9.01 o 
  -7   1  11        0.11        3.95      5.85 o 
  -6   1  11      367.42      406.28     21.66 o 
  -5   1  11      799.25      835.95     29.56 o 
  -4   1  11      594.72      564.99     23.08 o 
  -3   1  11       66.30       78.25      7.11 o 
  -2   1  11     1732.29     1789.36     38.41 o 
  -1   1  11       48.82       53.43      6.48 o 
   0   1  11      182.50      182.36      9.80 o 
   1   1  11      978.12      919.10     28.14 o 
   2   1  11       74.35       77.46      6.32 o 
   3   1  11       43.48       46.95      6.17 o 
   4   1  11       22.78       17.07      6.01 o 
   5   1  11      100.26       95.01      7.90 o 
   6   1  11      361.36      390.79     23.08 o 
   7   1  11        8.42       16.76      6.48 o 
   8   1  11      190.04      235.86     15.49 o 
   9   1  11      280.25      284.55     21.18 o 
  -9   2  11       15.75       18.02     15.02 o 
  -8   2  11      260.26      258.47     19.13 o 
  -7   2  11      487.49      492.43     24.66 o 
  -6   2  11      139.64      141.80     10.28 o 
  -5   2  11      333.06      355.22     21.18 o 
  -4   2  11     1311.70     1226.26     34.46 o 
  -3   2  11       40.26       41.89      6.48 o 
  -2   2  11      199.02      156.35     11.22 o 
  -1   2  11     1782.36     1728.02     37.47 o 
   0   2  11        5.83       -8.15      8.27 o 
   1   2  11      433.10      422.56     21.18 o 
   2   2  11      226.27      228.59     15.18 o 
   3   2  11      992.27     1020.75     30.04 o 
   4   2  11     1476.65     1469.08     35.57 o 
   5   2  11      226.82      225.59     15.02 o 
   6   2  11       75.37       77.94      7.59 o 
   7   2  11     1278.70     1228.95     37.15 o 
   8   2  11      256.20      230.33     16.44 o 
   9   2  11      119.77      150.97     10.43 o 
  -8   3  11      331.48      351.26     22.29 o 
  -7   3  11      132.82      133.27      9.96 o 
  -6   3  11      618.17      687.51     28.14 o 
  -5   3  11      463.62      478.68     25.14 o 
  -4   3  11      982.95      968.43     31.78 o 
  -3   3  11      797.07      809.55     28.46 o 
  -2   3  11      392.50      390.47     21.03 o 
  -1   3  11      631.03      584.76     24.03 o 
   0   3  11      441.28      448.96     14.87 o 
   1   3  11      709.77      677.24     25.14 o 
   2   3  11     2312.02     2308.35     43.16 o 
   3   3  11      814.37      800.86     27.35 o 
   4   3  11      336.30      301.63     18.65 o 
   5   3  11      220.57      237.44     16.28 o 
   6   3  11      396.33      377.66     22.92 o 
   7   3  11      608.49      529.27     26.40 o 
   8   3  11      636.53      673.76     29.56 o 
   9   3  11      127.56      106.39      9.33 o 
  -8   4  11      315.43      328.18     22.92 o 
  -7   4  11      466.38      439.00     26.72 o 
  -6   4  11       80.24       82.99      8.22 o 
  -5   4  11      532.61      498.76     25.45 o 
  -4   4  11      225.63      203.46     15.18 o 
  -3   4  11     1373.47     1344.35     35.89 o 
  -2   4  11       16.04       -3.79     11.86 o 
  -1   4  11       23.31       45.05      6.17 o 
   0   4  11     1405.80     1406.69     25.26 o 
   1   4  11      260.15      286.92     18.97 o 
   2   4  11       10.99       16.76     12.01 o 
   3   4  11      343.31      353.64     19.76 o 
   4   4  11      273.95      270.80     18.81 o 
   5   4  11       92.76       99.75      8.38 o 
   6   4  11       31.89       19.13     13.91 o 
   7   4  11       46.37       53.59      7.27 o 
   8   4  11      148.36      128.52      9.64 o 
   9   4  11       48.01       30.83      8.22 o 
  -7   5  11      255.74      261.79     19.76 o 
  -6   5  11      131.78      123.78      9.33 o 
  -5   5  11       65.99       80.47      7.43 o 
  -4   5  11      152.18      174.53     10.91 o 
  -3   5  11        6.07       12.33     13.12 o 
  -2   5  11      993.96     1066.76     33.04 o 
  -1   5  11        6.16       -3.16     11.07 o 
   0   5  11        0.20       -0.93     10.35 o 
   1   5  11       80.11       85.68      6.80 o 
   2   5  11      140.87      148.76      8.38 o 
   3   5  11        5.17        3.95     11.22 o 
   4   5  11      238.85      244.87     16.44 o 
   5   5  11      181.20      208.36     15.33 o 
   6   5  11       39.78        9.96     13.75 o 
   7   5  11        2.01        4.58      6.01 o 
   8   5  11       70.03       66.87      8.38 o 
   9   5  11        1.49       16.44     13.12 o 
  -6   6  11      145.51      144.81     11.38 o 
  -5   6  11       12.55       13.60     13.44 o 
  -4   6  11       16.06       11.86     13.12 o 
  -3   6  11      575.49      608.94     27.82 o 
  -2   6  11       50.88       51.54      8.06 o 
  -1   6  11       67.55       79.99      7.27 o 
   0   6  11      255.60      256.31     12.22 o 
   1   6  11      391.20      393.00     21.97 o 
   2   6  11      155.70      152.24     11.22 o 
   3   6  11      371.91      368.97     21.34 o 
   4   6  11      180.03      194.29     14.23 o 
   5   6  11      250.35      237.13     16.92 o 
   6   6  11       51.20       63.87      7.59 o 
   7   6  11        8.00       -2.06     14.70 o 
   8   6  11      249.29      266.85     17.86 o 
  -5   7  11      315.15      282.34     21.50 o 
  -4   7  11      232.20      219.42     16.44 o 
  -3   7  11      195.38      175.79     11.70 o 
  -2   7  11      824.43      818.56     31.62 o 
  -1   7  11      470.30      481.84     24.82 o 
   0   7  11        0.68       -5.05     20.47 o 
   1   7  11      774.65      714.86     29.09 o 
   2   7  11      658.26      684.03     30.51 o 
   3   7  11       39.84       41.26      7.27 o 
   4   7  11      201.06      214.84     16.92 o 
   5   7  11       24.37        7.59     13.44 o 
   6   7  11      365.08      380.83     25.93 o 
   7   7  11      111.25      108.29     10.43 o 
   8   7  11       33.42       40.47      8.85 o 
  -4   8  11      237.84      297.20     19.76 o 
  -3   8  11      293.97      328.50     20.87 o 
  -2   8  11      140.13      127.10     10.59 o 
  -1   8  11      662.91      724.34     30.67 o 
   0   8  11      250.40      259.30     12.31 o 
   1   8  11        1.16       -2.85     12.33 o 
   2   8  11      201.86      197.76     14.70 o 
   3   8  11       51.03       49.16      8.06 o 
   4   8  11      212.84      229.54     18.81 o 
   5   8  11      257.23      280.28     19.13 o 
   6   8  11       30.56        8.54     16.28 o 
   7   8  11      208.40      208.04     14.07 o 
  -3   9  11      100.58       99.12      9.96 o 
  -2   9  11      189.93      183.69     12.96 o 
  -1   9  11        0.44      -12.49     15.02 o 
   0   9  11      281.31      295.58     15.09 o 
   1   9  11        4.68       10.12     14.54 o 
   2   9  11       38.03       35.09      7.75 o 
   3   9  11      241.74      238.23     14.70 o 
   4   9  11       36.12       23.08     17.86 o 
   5   9  11      133.21      141.64     11.07 o 
   6   9  11      224.19      239.18     15.18 o 
   0  10  11        0.41        3.82     12.65 o 
   1  10  11       99.32      103.07      9.49 o 
   2  10  11       23.37       26.24      7.90 o 
   3  10  11       17.40       13.28     15.33 o 
  -2  -9  12       15.40       19.60      7.90 o 
  -1  -9  12      116.02      114.61      9.96 o 
   0  -9  12       21.17       17.69     10.82 o 
  -5  -8  12      237.91      223.06     12.49 o 
  -4  -8  12       18.04        6.01     17.23 o 
  -3  -8  12      264.09      300.04     20.08 o 
  -2  -8  12       61.09       51.69      8.54 o 
  -1  -8  12        8.80       -8.54     15.02 o 
   0  -8  12      765.66      736.18     22.74 o 
   1  -8  12      150.72      154.13     11.07 o 
   2  -8  12       26.36       40.63      8.85 o 
   3  -8  12      458.43      455.44     28.46 o 
  -6  -7  12       27.14       15.02      8.85 o 
  -5  -7  12       77.45       70.35      8.85 o 
  -4  -7  12      162.65      168.83     10.59 o 
  -3  -7  12        0.04       -9.33     14.39 o 
  -2  -7  12      632.74      659.85     30.19 o 
  -1  -7  12       79.83       86.31      8.54 o 
   0  -7  12       10.19       11.50     10.33 o 
   1  -7  12     1052.65     1028.97     36.20 o 
   2  -7  12      224.67      189.86     13.44 o 
   3  -7  12       14.81        1.90     15.02 o 
   4  -7  12      235.95      226.69     16.28 o 
   5  -7  12        2.42        7.27     13.75 o 
  -7  -6  12       15.18       10.43     15.81 o 
  -6  -6  12      139.98      149.55     10.59 o 
  -5  -6  12        0.10       -7.75     15.33 o 
  -4  -6  12      364.09      387.62     25.14 o 
  -3  -6  12      531.70      546.97     27.19 o 
  -2  -6  12        0.63        9.49     14.39 o 
  -1  -6  12      273.43      298.15     20.55 o 
   0  -6  12      111.03      104.57      8.69 o 
   1  -6  12        0.04       -7.59     13.75 o 
   2  -6  12      722.95      729.09     30.04 o 
   3  -6  12      113.65      109.87      8.85 o 
   4  -6  12        9.36      -13.44     13.44 o 
   5  -6  12       69.96       81.10      8.54 o 
   6  -6  12        0.23        4.11     14.86 o 
  -7  -5  12        0.14       -9.96     14.70 o 
  -6  -5  12      168.28      189.70     13.12 o 
  -5  -5  12      218.43      233.49     12.96 o 
  -4  -5  12       21.87       10.59     15.65 o 
  -3  -5  12      241.03      270.64     17.71 o 
  -2  -5  12      513.40      497.65     24.98 o 
  -1  -5  12       96.63       90.58      7.90 o 
   0  -5  12        7.24       10.27      5.63 o 
   1  -5  12      169.66      172.63      9.80 o 
   2  -5  12        1.74        3.32     11.70 o 
   3  -5  12      269.63      235.86     16.92 o 
   4  -5  12      144.79      167.10     12.96 o 
   5  -5  12        0.54       10.28     12.80 o 
   6  -5  12      390.90      383.83     25.61 o 
   7  -5  12        8.88        6.32     13.91 o 
  -8  -4  12       76.94       89.48      8.85 o 
  -7  -4  12      117.61      104.34      9.33 o 
  -6  -4  12      141.84      149.23     10.75 o 
  -5  -4  12        5.81        9.64     13.60 o 
  -4  -4  12      663.84      693.52     29.56 o 
  -3  -4  12      284.07      317.75     20.39 o 
  -2  -4  12       67.75       74.93      7.11 o 
  -1  -4  12      752.35      794.53     28.61 o 
   0  -4  12        0.22       14.65      8.09 o 
   1  -4  12        2.87        0.79     11.22 o 
   2  -4  12      635.35      594.56     25.93 o 
   3  -4  12       55.39       59.12      6.80 o 
   4  -4  12      272.69      271.12     17.39 o 
   5  -4  12      473.04      479.95     25.93 o 
   6  -4  12        3.85       12.01      7.90 o 
   7  -4  12      424.79      476.63     27.19 o 
  -8  -3  12      303.06      288.98     18.50 o 
  -7  -3  12        4.25      -10.28     15.33 o 
  -6  -3  12      162.28      166.94      9.33 o 
  -5  -3  12      786.43      795.64     31.78 o 
  -4  -3  12      474.01      488.32     24.03 o 
  -3  -3  12      365.35      331.82     21.34 o 
  -2  -3  12      398.91      429.67     22.45 o 
  -1  -3  12        8.25        6.80     11.54 o 
   0  -3  12      606.68      640.05     21.97 o 
   1  -3  12       15.08       10.43     12.49 o 
   2  -3  12       20.86       19.76      6.17 o 
   3  -3  12     1708.99     1722.49     40.63 o 
   4  -3  12        8.30        5.69     12.80 o 
   5  -3  12      672.93      641.03     28.14 o 
   6  -3  12      772.14      776.35     32.41 o 
   7  -3  12        0.93       -1.90     16.12 o 
   8  -3  12       96.42       91.53      9.49 o 
  -8  -2  12       23.82       10.91     16.28 o 
  -7  -2  12      670.30      679.45     31.30 o 
  -6  -2  12       52.61       49.64      7.59 o 
  -5  -2  12      184.37      177.69     11.86 o 
  -4  -2  12      455.56      469.35     24.82 o 
  -3  -2  12        1.59       -3.95     12.17 o 
  -2  -2  12      328.91      337.04     20.71 o 
  -1  -2  12      638.84      630.60     25.45 o 
   0  -2  12      572.62      584.02     31.30 o 
   1  -2  12      603.14      620.01     25.14 o 
   2  -2  12        2.08      -11.07     12.80 o 
   3  -2  12      518.68      506.66     24.35 o 
   4  -2  12      829.74      860.93     30.19 o 
   5  -2  12       11.20       -3.32     12.33 o 
   6  -2  12      113.58      127.57      8.22 o 
   7  -2  12      397.57      402.48     24.82 o 
   8  -2  12       15.38       16.44     13.75 o 
  -8  -1  12      242.53      248.19     16.92 o 
  -7  -1  12      125.84      121.57     10.59 o 
  -6  -1  12      546.12      532.27     26.08 o 
  -5  -1  12       15.57       18.02      6.17 o 
  -4  -1  12      232.86      235.70     15.33 o 
  -3  -1  12      708.21      719.29     27.82 o 
  -2  -1  12      625.84      578.27     25.61 o 
  -1  -1  12      533.29      490.85     23.55 o 
   0  -1  12     1338.31     1287.82     23.81 o 
   1  -1  12      614.74      521.05     24.35 o 
   2  -1  12      630.92      605.46     25.29 o 
   3  -1  12       37.56       37.78      6.48 o 
   4  -1  12      130.59      113.98      9.64 o 
   5  -1  12       94.13       86.47      7.59 o 
   6  -1  12       15.94       -4.43     12.65 o 
   7  -1  12        4.64        5.69      6.48 o 
   8  -1  12      200.11      193.50     14.07 o 
  -8   0  12      178.83      198.87     13.28 o 
  -7   0  12      104.14      102.76      8.54 o 
  -6   0  12      376.44      356.48     23.24 o 
  -5   0  12      327.64      299.57     20.71 o 
  -4   0  12      129.08      111.92      7.59 o 
  -3   0  12      269.58      257.99     17.71 o 
  -2   0  12     1638.49     1656.73     38.41 o 
  -1   0  12       93.04       83.63      7.43 o 
   0   0  12      476.62      434.28     16.03 o 
   1   0  12     1065.92     1089.68     31.62 o 
   2   0  12        0.88        3.64     11.54 o 
   3   0  12       10.47       10.59      5.37 o 
   4   0  12      382.33      394.74     21.66 o 
   5   0  12       36.55       15.49     13.75 o 
   6   0  12      509.33      486.11     24.98 o 
   7   0  12       77.76       88.53      7.75 o 
   8   0  12       22.87       18.02     15.97 o 
   9   0  12      143.83      150.34     10.28 o 
  -8   1  12       54.22       53.27      8.69 o 
  -7   1  12      141.73      128.52     10.12 o 
  -6   1  12      186.48      188.60     14.39 o 
  -5   1  12      322.65      320.75     20.87 o 
  -4   1  12      424.90      446.12     22.92 o 
  -3   1  12      111.17      103.55      8.22 o 
  -2   1  12      679.25      643.56     26.87 o 
  -1   1  12     1633.60     1706.52     38.57 o 
   0   1  12      242.64      236.09     11.18 o 
   1   1  12       13.07        0.63     13.12 o 
   2   1  12      364.40      387.47     20.23 o 
   3   1  12       35.44       39.84      6.01 o 
   4   1  12       58.05       64.18      6.64 o 
   5   1  12      489.62      534.64     25.14 o 
   6   1  12       91.80       76.51      7.59 o 
   7   1  12      353.46      341.31     21.82 o 
   8   1  12      281.72      293.09     19.60 o 
   9   1  12       15.85       -7.59     16.44 o 
  -8   2  12       43.95       33.83      8.38 o 
  -7   2  12       29.90       42.21      7.27 o 
  -6   2  12      346.88      397.58     22.92 o 
  -5   2  12      669.34      694.31     29.09 o 
  -4   2  12      260.98      202.19     15.49 o 
  -3   2  12      465.73      515.36     23.08 o 
  -2   2  12      258.82      261.16     16.44 o 
  -1   2  12      176.28      218.95     16.12 o 
   0   2  12      222.78      234.67     10.43 o 
   1   2  12      260.00      254.99     15.81 o 
   2   2  12      189.17      166.94     10.91 o 
   3   2  12      581.81      491.64     24.35 o 
   4   2  12      111.53       91.53      8.06 o 
   5   2  12      111.13      107.50      8.38 o 
   6   2  12      188.43      177.53     12.96 o 
   7   2  12      131.93      127.89      9.01 o 
   8   2  12      513.18      525.79     27.82 o 
   9   2  12      294.07      275.70     19.29 o 
  -7   3  12      485.65      491.80     28.93 o 
  -6   3  12       35.52       18.02      7.75 o 
  -5   3  12      442.57      496.70     26.08 o 
  -4   3  12     1056.95     1049.68     35.41 o 
  -3   3  12       37.61       44.11      7.27 o 
  -2   3  12       52.98       62.29      6.48 o 
  -1   3  12      591.20      594.40     25.14 o 
   0   3  12       67.66       73.25     13.91 o 
   1   3  12      379.07      380.51     21.50 o 
   2   3  12        0.21      -13.75     13.75 o 
   3   3  12     1339.05     1321.11     36.52 o 
   4   3  12      297.29      301.63     19.29 o 
   5   3  12       16.97        3.00      6.32 o 
   6   3  12      220.00      230.96     13.60 o 
   7   3  12      275.32      308.90     18.81 o 
   8   3  12       24.97        2.06     14.54 o 
   9   3  12      355.07      345.73     22.29 o 
  -7   4  12      210.71      223.69     15.49 o 
  -6   4  12      459.21      476.63     26.72 o 
  -5   4  12       85.96      101.49      8.54 o 
  -4   4  12       96.81       87.42      8.22 o 
  -3   4  12      429.48      491.17     24.82 o 
  -2   4  12      129.74      136.11      9.33 o 
  -1   4  12      589.35      598.19     24.82 o 
   0   4  12      189.57      206.01      9.29 o 
   1   4  12      542.60      527.37     23.55 o 
   2   4  12      896.80      903.14     30.35 o 
   3   4  12       69.47       63.23      6.80 o 
   4   4  12      427.23      398.37     23.55 o 
   5   4  12      579.06      577.33     27.19 o 
   6   4  12        0.04       12.80      5.69 o 
   7   4  12      148.24      149.71     11.07 o 
   8   4  12       84.42       77.94      8.69 o 
  -6   5  12       99.73      108.29      9.49 o 
  -5   5  12       63.87       78.73      7.59 o 
  -4   5  12       24.81       11.07      6.80 o 
  -3   5  12      293.59      286.77     18.34 o 
  -2   5  12       90.80       92.64      7.75 o 
  -1   5  12      189.72      174.68     13.75 o 
   0   5  12      643.45      586.15     18.61 o 
   1   5  12      177.34      195.23     12.49 o 
   2   5  12       75.63       72.09      6.96 o 
   3   5  12      677.83      678.18     29.09 o 
   4   5  12      543.36      573.06     26.40 o 
   5   5  12        9.21      -14.70     14.70 o 
   6   5  12       90.50      106.23      8.54 o 
   7   5  12        3.68       -6.17     12.33 o 
   8   5  12        6.26       13.28      7.43 o 
  -5   6  12      107.15      105.44      9.01 o 
  -4   6  12      178.50      173.58     11.54 o 
  -3   6  12      155.95      145.28     12.96 o 
  -2   6  12      312.33      337.99     22.92 o 
  -1   6  12       10.31        6.32     14.23 o 
   0   6  12       12.12       14.60      8.14 o 
   1   6  12      220.84      222.74     14.86 o 
   2   6  12      548.13      522.15     27.19 o 
   3   6  12       20.45        6.32      6.64 o 
   4   6  12      212.41      221.95     16.60 o 
   5   6  12      264.69      261.79     18.81 o 
   6   6  12       14.67       15.18     14.39 o 
   7   6  12        3.18      -15.65     15.65 o 
   8   6  12       24.75       36.68      8.06 o 
  -4   7  12       83.70       81.89      8.85 o 
  -3   7  12      284.45      278.39     19.76 o 
  -2   7  12      479.04      462.08     28.30 o 
  -1   7  12      234.63      227.48     15.49 o 
   0   7  12      606.09      643.57     21.01 o 
   1   7  12      184.12      187.96      9.64 o 
   2   7  12      156.92      150.02     12.80 o 
   3   7  12      426.83      472.99     25.61 o 
   4   7  12        0.18       -8.85     13.75 o 
   5   7  12      165.47      167.41     12.33 o 
   6   7  12       90.57       96.75      9.64 o 
   7   7  12      105.36      100.07      9.96 o 
  -3   8  12       10.74       -4.27     15.49 o 
  -2   8  12      426.53      409.12     23.87 o 
  -1   8  12      437.92      433.47     27.66 o 
   0   8  12      231.90      219.60     11.55 o 
   1   8  12      426.19      415.60     25.93 o 
   2   8  12       11.89        8.06     15.18 o 
   3   8  12      248.70      269.69     19.29 o 
   4   8  12      116.82      122.99      9.80 o 
   5   8  12       14.85       21.50      8.06 o 
   6   8  12      339.44      343.99     23.08 o 
  -1   9  12      202.64      212.78     14.07 o 
   0   9  12       14.63       12.52     11.57 o 
   1   9  12      146.88      155.40     12.33 o 
   2   9  12        4.80        0.00     12.96 o 
   3   9  12       40.31       33.36      8.54 o 
   4   9  12      393.67      437.74     29.25 o 
  -3  -8  13       65.99       63.08      9.01 o 
  -2  -8  13       14.99       24.35      7.43 o 
  -1  -8  13      124.79      121.41     10.12 o 
   0  -8  13       86.69       82.60      7.15 o 
   1  -8  13      439.82      423.98     27.82 o 
  -5  -7  13       64.95       58.33      9.17 o 
  -4  -7  13        0.12       -6.17     14.39 o 
  -3  -7  13      284.17      320.44     21.03 o 
  -2  -7  13       11.27        7.75     15.65 o 
  -1  -7  13      295.03      346.05     23.24 o 
   0  -7  13      439.60      482.77     41.50 o 
   1  -7  13       38.50        9.64     18.97 o 
   2  -7  13      410.81      383.36     26.08 o 
   3  -7  13      431.35      450.86     29.09 o 
  -6  -6  13        0.67       -8.54     16.44 o 
  -5  -6  13       89.65       92.16      9.80 o 
  -4  -6  13       48.51       43.00      8.54 o 
  -3  -6  13      152.33      138.32     10.75 o 
  -2  -6  13     1026.35     1024.86     37.15 o 
  -1  -6  13        0.96       -6.48     16.44 o 
   0  -6  13       10.17       -0.22     10.24 o 
   1  -6  13      258.59      285.50     18.65 o 
   2  -6  13        4.53      -11.22     15.49 o 
   3  -6  13      127.68      117.77      9.80 o 
   4  -6  13      188.60      208.51     12.65 o 
   5  -6  13        6.66       13.60     14.23 o 
  -6  -5  13       91.14      107.18      9.96 o 
  -5  -5  13      132.09      135.79     10.43 o 
  -4  -5  13      534.90      475.99     27.51 o 
  -3  -5  13      403.51      404.38     24.35 o 
  -2  -5  13       68.86       56.12      7.90 o 
  -1  -5  13      243.17      272.06     17.55 o 
   0  -5  13       22.97       15.38      9.56 o 
   1  -5  13       50.60       56.75      6.96 o 
   2  -5  13      244.11      231.75     15.81 o 
   3  -5  13       16.31        6.48     13.60 o 
   4  -5  13        3.99       -7.59     13.75 o 
   5  -5  13      117.95      105.13      8.85 o 
   6  -5  13        0.22        7.43     13.60 o 
  -7  -4  13        5.31       -6.17     13.44 o 
  -6  -4  13      167.82      143.86     10.12 o 
  -5  -4  13      452.40      461.61     26.08 o 
  -4  -4  13        0.60        0.95     12.96 o 
  -3  -4  13       93.62       91.06      8.38 o 
  -2  -4  13      588.38      573.37     27.82 o 
  -1  -4  13       77.00       66.71      8.06 o 
   0  -4  13      235.06      219.93     11.39 o 
   1  -4  13      104.96      103.07      7.59 o 
   2  -4  13       44.60        6.01     15.02 o 
   3  -4  13      109.79      111.45      8.38 o 
   4  -4  13       48.56       38.89      7.75 o 
   5  -4  13       49.97       37.94      8.22 o 
   6  -4  13      458.29      418.29     27.35 o 
  -7  -3  13      276.93      301.63     21.18 o 
  -6  -3  13      134.03      135.48      9.80 o 
  -5  -3  13        0.59       -3.64     14.86 o 
  -4  -3  13      349.98      351.26     22.76 o 
  -3  -3  13      139.07      155.87     10.91 o 
  -2  -3  13       48.96       41.42      7.27 o 
  -1  -3  13      726.38      687.98     29.40 o 
   0  -3  13       30.95       20.04      4.98 o 
   1  -3  13      129.62      139.27      8.06 o 
   2  -3  13      404.94      388.73     23.08 o 
   3  -3  13       32.92       16.28     15.33 o 
   4  -3  13      587.98      643.88     26.87 o 
   5  -3  13      188.62      173.42     10.12 o 
   6  -3  13       16.45      -11.86     15.33 o 
   7  -3  13      715.49      755.80     33.67 o 
  -7  -2  13       16.39       16.92      7.90 o 
  -6  -2  13      343.30      372.61     25.14 o 
  -5  -2  13      377.19      404.70     25.61 o 
  -4  -2  13       33.19       27.66      7.43 o 
  -3  -2  13      752.82      812.87     30.83 o 
  -2  -2  13       16.81       15.49     13.12 o 
  -1  -2  13       63.47       70.51      7.27 o 
   0  -2  13      532.39      546.28     17.71 o 
   1  -2  13      244.70      251.67     17.07 o 
   2  -2  13      145.94      149.71     11.22 o 
   3  -2  13      737.25      702.05     29.72 o 
   4  -2  13       66.62       70.51      8.06 o 
   5  -2  13      507.18      530.85     25.77 o 
   6  -2  13      268.30      270.01     17.39 o 
   7  -2  13        8.16        8.22     14.70 o 
  -7  -1  13      585.12      596.93     30.83 o 
  -6  -1  13       64.68       76.20      8.38 o 
  -5  -1  13      463.38      428.25     24.66 o 
  -4  -1  13       75.09       75.41      7.59 o 
  -3  -1  13      455.72      447.70     23.24 o 
  -2  -1  13      829.83      827.10     31.62 o 
  -1  -1  13        0.10       10.28     11.38 o 
   0  -1  13      486.04      492.12     45.61 o 
   1  -1  13     1562.89     1555.55     39.36 o 
   2  -1  13      155.91      190.81     15.02 o 
   3  -1  13      193.48      216.10     15.97 o 
   4  -1  13      337.39      336.25     22.76 o 
   5  -1  13        0.55      -12.80     12.80 o 
   6  -1  13       15.38       10.43     14.39 o 
   7  -1  13       59.43       56.12      8.54 o 
   8  -1  13       27.81        3.32     15.49 o 
  -7   0  13       59.14       65.45      8.69 o 
  -6   0  13      287.85      283.76     20.23 o 
  -5   0  13       92.42       95.17      8.06 o 
  -4   0  13       73.30       86.79      7.27 o 
  -3   0  13       22.15       -4.90     13.60 o 
  -2   0  13      844.84      806.86     30.04 o 
  -1   0  13      840.02      855.55     29.88 o 
   0   0  13      591.17      586.83     18.38 o 
   1   0  13      358.13      322.49     20.23 o 
   2   0  13     1035.10      982.50     31.93 o 
   3   0  13       30.42       34.46      6.01 o 
   4   0  13        0.32       -9.33     11.22 o 
   5   0  13      144.21      150.18      9.33 o 
   6   0  13        0.28       -6.64     12.33 o 
   7   0  13       10.67        6.96     12.33 o 
   8   0  13      136.22      124.57     10.12 o 
  -7   1  13        4.53       -5.06     13.91 o 
  -6   1  13      182.66      196.03     12.33 o 
  -5   1  13      299.96      309.21     19.13 o 
  -4   1  13       15.61       13.75      6.01 o 
  -3   1  13        0.58        9.96     11.38 o 
  -2   1  13      243.51      253.25     15.97 o 
  -1   1  13      167.96      171.68     12.49 o 
   0   1  13      304.35      315.09     21.66 o 
   1   1  13      822.73      777.62     28.61 o 
   2   1  13        2.39        9.64     11.07 o 
   3   1  13       24.96       34.15      6.64 o 
   4   1  13      118.90      112.08      8.06 o 
   5   1  13      315.86      307.47     18.65 o 
   6   1  13      308.28      312.53     21.03 o 
   7   1  13        5.75      -14.86     14.86 o 
   8   1  13      104.05       83.15      9.01 o 
  -7   2  13       76.47       74.93      8.54 o 
  -6   2  13       55.21       79.83      8.22 o 
  -5   2  13      158.15      155.40     11.22 o 
  -4   2  13      853.81      855.55     32.57 o 
  -3   2  13      101.39      107.97     10.28 o 
  -2   2  13      131.08      146.39     11.07 o 
  -1   2  13      888.01      925.59     31.30 o 
   0   2  13       72.87       74.11      6.64 o 
   1   2  13       29.89       -1.58     13.91 o 
   2   2  13      354.88      354.90     22.13 o 
   3   2  13      124.51      102.12      7.90 o 
   4   2  13      746.92      753.27     29.25 o 
   5   2  13       28.82       30.51      6.64 o 
   6   2  13      195.13      197.76     14.23 o 
   7   2  13      338.22      335.30     21.82 o 
   8   2  13        5.62       -9.64     15.33 o 
  -7   3  13       27.69       36.52      7.90 o 
  -6   3  13      302.67      299.73     20.87 o 
  -5   3  13      398.18      392.84     22.76 o 
  -4   3  13      206.71      179.43     13.44 o 
  -3   3  13      982.70      984.71     34.15 o 
  -2   3  13       72.71       73.67      7.43 o 
  -1   3  13      192.93      193.81     13.75 o 
   0   3  13      576.66      601.47     18.72 o 
   1   3  13        9.91       -9.01     12.01 o 
   2   3  13     1032.62      985.66     33.04 o 
   3   3  13      551.09      523.10     25.45 o 
   4   3  13      115.86      101.17      8.22 o 
   5   3  13      309.76      283.76     18.97 o 
   6   3  13       60.19       69.24      8.22 o 
   7   3  13      123.49      122.04      9.96 o 
   8   3  13      162.25      167.10     11.38 o 
  -6   4  13        7.43       15.65     15.49 o 
  -5   4  13      399.71      438.37     26.08 o 
  -4   4  13      474.56      493.07     27.51 o 
  -3   4  13       18.05       25.77      6.80 o 
  -2   4  13      359.11      361.22     22.61 o 
  -1   4  13      100.42      107.34      7.43 o 
   0   4  13      497.70      506.10     17.70 o 
   1   4  13      362.52      382.41     22.76 o 
   2   4  13       50.88       64.02      7.11 o 
   3   4  13      902.29      868.99     32.41 o 
   4   4  13      378.36      423.19     25.14 o 
   5   4  13       56.64       53.59      8.06 o 
   6   4  13      202.62      209.46     14.70 o 
   7   4  13      127.68      114.61     10.12 o 
   8   4  13        3.16       -2.21     15.81 o 
  -5   5  13        0.03      -12.49     14.54 o 
  -4   5  13       90.25       88.21      8.38 o 
  -3   5  13      282.80      273.80     17.39 o 
  -2   5  13       57.30       64.34      6.96 o 
  -1   5  13      281.27      304.95     21.03 o 
   0   5  13       17.56       16.07      9.89 o 
   1   5  13      338.34      328.03     21.97 o 
   2   5  13      172.61      164.72     10.59 o 
   3   5  13        3.97       -4.58     14.23 o 
   4   5  13      471.74      429.99     25.45 o 
   5   5  13      415.54      466.35     25.77 o 
   6   5  13        0.83        7.27     12.17 o 
   7   5  13       67.03       52.96      8.54 o 
  -4   6  13       33.36       22.29      7.27 o 
  -3   6  13      186.30      213.10     14.54 o 
  -2   6  13      113.42      133.74     11.54 o 
  -1   6  13      200.67      204.40     12.17 o 
   0   6  13      258.43      264.29     12.72 o 
   1   6  13       70.38       82.52      7.90 o 
   2   6  13       66.13       65.13      7.90 o 
   3   6  13      259.23      259.26     18.34 o 
   4   6  13      151.30      160.77     10.28 o 
   5   6  13       52.58       47.90      8.06 o 
   6   6  13      116.53      125.84      9.64 o 
  -3   7  13       20.38       30.04      7.43 o 
  -2   7  13      215.77      233.65     17.23 o 
  -1   7  13      216.36      252.94     16.28 o 
   0   7  13        7.39       -6.74     13.99 o 
   1   7  13      203.42      209.62     13.75 o 
   2   7  13      220.60      231.75     16.76 o 
   3   7  13        7.00       -3.00     15.97 o 
   4   7  13      203.53      213.73     15.18 o 
   5   7  13       48.20       60.55      8.69 o 
   6   7  13       49.04       60.70      9.80 o 
  -1   8  13      103.55       91.69     10.43 o 
   0   8  13      250.19      260.14     12.45 o 
   1   8  13        1.79       11.86     13.44 o 
   2   8  13      120.06      112.08     10.28 o 
   3   8  13       73.65       99.12      9.33 o 
   4   8  13       55.03       78.88      9.17 o 
  -2  -7  14      331.24      317.28     21.82 o 
  -1  -7  14      106.82       92.16     10.59 o 
   0  -7  14       15.28       -0.19     12.03 o 
   1  -7  14      540.31      594.40     32.88 o 
  -4  -6  14       59.99       75.56      8.54 o 
  -3  -6  14      443.45      446.12     27.03 o 
  -2  -6  14        0.29       -6.17     17.71 o 
  -1  -6  14      481.05      487.69     28.46 o 
   0  -6  14       39.52       35.69      6.03 o 
   1  -6  14        3.80       10.43      7.75 o 
   2  -6  14      403.91      426.67     27.82 o 
   3  -6  14       32.27        1.11     19.13 o 
  -5  -5  14      296.63      287.71     21.03 o 
  -4  -5  14       13.70       20.55     15.81 o 
  -3  -5  14      263.23      275.86     19.13 o 
  -2  -5  14      362.43      381.93     25.93 o 
  -1  -5  14       13.47        4.43      7.90 o 
   0  -5  14       89.81      101.73      6.26 o 
   1  -5  14       47.00       46.79      8.38 o 
   2  -5  14        0.19      -14.86     14.86 o 
   3  -5  14       75.69       70.82      8.69 o 
   4  -5  14        3.78        5.22     14.23 o 
  -6  -4  14       18.88       27.51      8.22 o 
  -5  -4  14       78.52       23.71     18.81 o 
  -4  -4  14      225.68      283.92     19.60 o 
  -3  -4  14       18.94       29.25      7.43 o 
  -2  -4  14        0.99       -0.95     15.02 o 
  -1  -4  14      670.04      690.36     30.51 o 
   0  -4  14       25.05       28.49      5.02 o 
   1  -4  14       12.15        9.80      6.48 o 
   2  -4  14      143.00      148.28     10.28 o 
   3  -4  14       36.17       28.46      7.59 o 
   4  -4  14       32.70       33.20      7.43 o 
   5  -4  14      130.25      113.19     10.12 o 
  -6  -3  14      109.81      117.77      9.96 o 
  -5  -3  14      412.87      418.92     27.66 o 
  -4  -3  14        0.90       -5.85     14.70 o 
  -3  -3  14      140.07      135.95      9.64 o 
  -2  -3  14      401.22      438.05     25.77 o 
  -1  -3  14       71.76       77.15      8.06 o 
   0  -3  14      877.67      840.67     23.19 o 
   1  -3  14       21.76       22.76      7.59 o 
   2  -3  14       10.35       11.07     13.12 o 
   3  -3  14      768.14      810.03     33.36 o 
   4  -3  14        0.70        5.85     13.60 o 
   5  -3  14      124.50      132.32      9.80 o 
   6  -3  14      540.08      596.14     30.35 o 
  -6  -2  14       11.90       18.50     15.81 o 
  -5  -2  14       19.62      -11.86     17.23 o 
  -4  -2  14      906.97      934.28     35.25 o 
  -3  -2  14       13.84       11.07      7.11 o 
  -2  -2  14      101.92      120.78      8.38 o 
  -1  -2  14      183.85      190.81     15.18 o 
   0  -2  14        4.91        0.54     11.07 o 
   1  -2  14      509.88      540.33     26.72 o 
   2  -2  14       45.74       54.22      7.59 o 
   3  -2  14      298.28      278.86     19.60 o 
   4  -2  14     1062.86     1049.37     36.68 o 
   5  -2  14       17.95       -2.06     16.60 o 
   6  -2  14       74.86       64.97      9.33 o 
  -6  -1  14      378.76      404.06     26.56 o 
  -5  -1  14       10.95       -6.80     14.54 o 
  -4  -1  14       37.75       55.17      7.90 o 
  -3  -1  14      440.11      441.69     26.08 o 
  -2  -1  14       81.80       79.67      8.06 o 
  -1  -1  14      176.01      189.39     14.07 o 
   0  -1  14      263.44      235.63     13.99 o 
   1  -1  14      356.20      346.52     21.03 o 
   2  -1  14      318.69      377.03     22.45 o 
   3  -1  14       65.67       74.46      7.43 o 
   4  -1  14      105.80      102.12      8.85 o 
   5  -1  14      396.04      403.75     24.50 o 
   6  -1  14        1.50        6.32     14.39 o 
   7  -1  14        8.71       21.66      7.43 o 
  -6   0  14       18.39        4.11     14.86 o 
  -5   0  14      319.06      335.61     23.08 o 
  -4   0  14       23.15       -7.43     13.60 o 
  -3   0  14       76.12       69.24      7.43 o 
  -2   0  14      142.58      174.68     12.01 o 
  -1   0  14      161.21      172.94     12.33 o 
   0   0  14      503.25      509.04     18.44 o 
   1   0  14     1391.04     1334.87     38.89 o 
   2   0  14       55.57       43.47      7.59 o 
   3   0  14      117.14      128.68      8.22 o 
   4   0  14       44.62       52.96      7.11 o 
   5   0  14       59.39       68.13      8.06 o 
   6   0  14      222.88      230.65     15.18 o 
   7   0  14       30.46       16.44     15.97 o 
  -6   1  14       96.04      109.55      9.17 o 
  -5   1  14       70.51       70.66      8.54 o 
  -4   1  14      160.94      188.12     12.80 o 
  -3   1  14      110.72      114.30      9.17 o 
  -2   1  14       84.47       66.71      7.90 o 
  -1   1  14      825.77      835.95     31.93 o 
   0   1  14       81.09       76.51      5.64 o 
   1   1  14      101.29       91.69      8.85 o 
   2   1  14      882.65      886.38     32.72 o 
   3   1  14       24.03       -6.32     15.18 o 
   4   1  14      132.62      137.69     10.59 o 
   5   1  14      229.29      253.41     18.97 o 
   6   1  14        0.13      -14.70     14.70 o 
   7   1  14       67.99       64.81      9.01 o 
  -6   2  14       83.80      113.50      9.01 o 
  -5   2  14      180.66      205.67     14.86 o 
  -4   2  14       36.04       10.59     15.97 o 
  -3   2  14      457.58      468.88     25.77 o 
  -2   2  14      708.49      659.85     29.56 o 
  -1   2  14        8.88        2.69     13.12 o 
   0   2  14      509.25      584.63     24.98 o 
   1   2  14      443.65      440.27     25.93 o 
   2   2  14        4.91        9.96     12.96 o 
   3   2  14      634.66      630.28     29.88 o 
   4   2  14        1.27        8.54     14.23 o 
   5   2  14       81.66       90.42      8.54 o 
   6   2  14      192.41      209.46     15.65 o 
   7   2  14       26.03       30.67      8.54 o 
  -5   3  14      240.32      232.23     15.33 o 
  -4   3  14      614.28      659.21     31.30 o 
  -3   3  14        0.77      -15.33     15.33 o 
  -2   3  14      396.63      379.40     24.82 o 
  -1   3  14      398.70      413.71     25.61 o 
   0   3  14       68.25       60.60      5.59 o 
   1   3  14      238.07      245.51     16.28 o 
   2   3  14      209.99      210.09     16.12 o 
   3   3  14      182.88      192.71     11.86 o 
   4   3  14      227.19      234.28     16.28 o 
   5   3  14        0.58        2.06     14.07 o 
   6   3  14      404.54      365.33     22.61 o 
   7   3  14      218.11      262.74     15.49 o 
  -5   4  14       93.45       92.48      9.33 o 
  -4   4  14      204.43      219.11     15.02 o 
  -3   4  14      221.62      239.34     15.65 o 
  -2   4  14       28.03       17.39     14.70 o 
  -1   4  14      295.79      325.18     21.82 o 
   0   4  14      146.71      175.19      7.85 o 
   1   4  14      205.28      205.67     13.28 o 
   2   4  14      188.14      205.67     13.60 o 
   3   4  14        0.18        0.00     13.60 o 
   4   4  14      379.18      325.50     21.82 o 
   5   4  14      461.85      480.74     28.46 o 
   6   4  14       20.63        7.43      7.90 o 
  -4   5  14       55.95       63.39      8.85 o 
  -3   5  14      115.65      116.82      9.64 o 
  -2   5  14      115.18      123.46      9.64 o 
  -1   5  14       20.03       31.30      6.80 o 
   0   5  14      152.01      156.01      7.13 o 
   1   5  14       45.39       49.48      8.06 o 
   2   5  14       87.92       89.32      9.01 o 
   3   5  14      248.81      267.01     18.50 o 
   4   5  14       82.10       59.44      9.33 o 
   5   5  14       85.14       73.83      9.64 o 
   6   5  14      179.97      179.90     13.75 o 
  -3   6  14        5.40       18.34     13.28 o 
  -2   6  14       68.81       49.95      8.69 o 
  -1   6  14       73.67       78.09      8.69 o 
   0   6  14        0.19        6.73      8.92 o 
   1   6  14      186.96      173.89     12.80 o 
   2   6  14      154.99      182.27     12.33 o 
   3   6  14        8.76        7.59      7.43 o 
   4   6  14       64.38       70.82      8.69 o 
   5   6  14      213.69      245.35     18.18 o 
  -1   7  14       71.57       78.88      9.49 o 
   0   7  14      133.97      149.95      7.43 o 
   1   7  14       25.45       18.50     15.49 o 
   2   7  14      107.38       98.64     10.28 o 
   3   7  14      245.15      340.36     23.71 o 
   4   7  14       62.49       58.81      9.17 o 
  -3  -5  15       48.70       46.32      9.49 o 
  -2  -5  15       12.69       18.97     16.92 o 
  -1  -5  15      435.46      446.12     27.35 o 
   0  -5  15       38.71       43.17      6.03 o 
   1  -5  15        1.29       -7.27     13.75 o 
   2  -5  15      202.40      236.49     17.07 o 
  -4  -4  15       24.06       35.09      9.01 o 
  -3  -4  15       79.31       65.13      9.64 o 
  -2  -4  15      173.86      160.46     12.33 o 
  -1  -4  15       22.67        0.95     15.97 o 
   0  -4  15      158.32      157.49      7.70 o 
   1  -4  15       35.90       46.32      8.22 o 
   2  -4  15       54.92       64.02      8.54 o 
   3  -4  15       38.14       47.74      8.06 o 
   4  -4  15        0.62        0.00     13.60 o 
  -5  -3  15        3.00       11.86     14.70 o 
  -4  -3  15      335.99      366.28     24.98 o 
  -3  -3  15       88.20      103.23      9.64 o 
  -2  -3  15        1.86        3.00     13.44 o 
  -1  -3  15      532.99      511.09     29.40 o 
   0  -3  15       90.34       88.91      6.64 o 
   1  -3  15       37.97       41.58      7.75 o 
   2  -3  15      118.83      111.29      9.64 o 
   3  -3  15        6.49        4.11     16.76 o 
   4  -3  15      307.85      314.43     20.87 o 
  -5  -2  15      244.27      263.21     18.02 o 
  -4  -2  15       27.02       21.66     17.23 o 
  -3  -2  15      546.33      534.96     30.35 o 
  -2  -2  15      219.89      208.67     12.80 o 
  -1  -2  15       19.81       19.13      7.90 o 
   0  -2  15      658.14      689.87     21.72 o 
   1  -2  15       10.06        0.95     15.33 o 
   2  -2  15      394.03      394.42     26.08 o 
   3  -2  15      353.90      388.73     26.24 o 
   4  -2  15       54.78       30.35      9.80 o 
   5  -2  15      643.25      664.75     33.67 o 
  -5  -1  15      126.91      149.86     10.43 o 
  -4  -1  15      272.69      242.82     17.55 o 
  -3  -1  15        7.06       18.81     13.60 o 
  -2  -1  15      369.04      409.44     25.45 o 
  -1  -1  15        0.19       -7.59     13.91 o 
   0  -1  15       43.66       42.97     10.67 o 
   1  -1  15      685.81      707.59     32.09 o 
   2  -1  15        9.21       20.39     15.33 o 
   3  -1  15      241.81      252.94     17.55 o 
   4  -1  15      331.46      381.77     25.77 o 
   5  -1  15       26.01       27.03      8.54 o 
  -5   0  15       48.89       57.38      8.69 o 
  -4   0  15      134.01      147.97      9.80 o 
  -3   0  15      123.69      135.48     10.28 o 
  -2   0  15      173.54      174.37     10.43 o 
  -1   0  15      525.15      573.85     29.88 o 
   0   0  15       19.66       11.10      6.83 o 
   1   0  15      110.79      107.50      9.64 o 
   2   0  15      442.67      427.78     27.03 o 
   3   0  15       38.02       32.09      7.90 o 
   4   0  15        8.36       -2.06     14.23 o 
   5   0  15      120.96      144.17     10.91 o 
   6   0  15        0.03       16.92      7.75 o 
  -5   1  15      194.52      199.19     13.91 o 
  -4   1  15       36.11       36.20      7.59 o 
  -3   1  15       65.77       59.44      8.38 o 
  -2   1  15      140.94      154.29     12.01 o 
  -1   1  15      151.35      139.75      9.33 o 
   0   1  15      523.99      535.77     32.33 o 
   1   1  15      417.52      381.30     25.77 o 
   2   1  15        2.77       -2.06      8.06 o 
   3   1  15      181.65      199.03     12.17 o 
   4   1  15      142.65      141.33      9.96 o 
   5   1  15        0.11      -14.07     14.07 o 
   6   1  15      185.62      182.27     11.22 o 
  -5   2  15       61.46       67.98      9.01 o 
  -4   2  15      275.82      295.46     19.29 o 
  -3   2  15       13.67       12.17     13.75 o 
  -2   2  15       33.88       44.74      8.06 o 
  -1   2  15      202.11      236.34     18.50 o 
   0   2  15       14.34       13.37      6.48 o 
   1   2  15      202.87      257.68     16.92 o 
   2   2  15      540.99      563.57     30.19 o 
   3   2  15        0.18       -5.06     14.23 o 
   4   2  15      271.66      294.35     19.29 o 
   5   2  15       33.44       35.09      7.43 o 
   6   2  15        5.48       17.07      7.90 o 
  -4   3  15      107.48      107.02     10.12 o 
  -3   3  15      365.31      410.07     27.19 o 
  -2   3  15      107.00      108.29      9.17 o 
  -1   3  15       26.02       28.77      7.75 o 
   0   3  15      338.38      348.24     16.11 o 
   1   3  15       23.28        3.00     16.12 o 
   2   3  15       64.81       70.82      8.85 o 
   3   3  15      122.22      110.50      9.64 o 
   4   3  15       26.37       34.62      7.90 o 
   5   3  15      198.57      200.45     12.01 o 
  -3   4  15       56.56       58.02      8.54 o 
  -2   4  15      190.58      213.41     16.28 o 
  -1   4  15       65.13       70.35      8.54 o 
   0   4  15       63.21       69.50      6.02 o 
   1   4  15      138.50      157.45     11.70 o 
   2   4  15        8.31        5.22     13.91 o 
   3   4  15       29.90       11.54     15.65 o 
   4   4  15      170.83      199.03     16.44 o 
   5   4  15       28.91       32.41      9.01 o 
  -2   5  15       42.02       43.95      8.22 o 
  -1   5  15       22.17       11.86     16.28 o 
   0   5  15        5.37        6.81      9.39 o 
   1   5  15      203.76      206.46     14.70 o 
   2   5  15      138.74      140.38     11.07 o 
   3   5  15        0.01       -7.75     12.65 o 
   4   5  15      143.35      142.43     11.86 o 
   0   6  15       39.58       48.38      5.70 o 
   1   6  15       56.68       65.13      8.69 o 
   2   6  15       75.22       88.84      9.33 o 
   3   6  15      150.60      171.36     12.01 o 
  -1  -4  16      321.05      297.83     18.65 o 
   0  -4  16      100.90      100.62      7.75 o 
   1  -4  16        3.23       -9.96     16.60 o 
  -3  -3  16      206.18      219.74     16.44 o 
  -2  -3  16       81.48       96.75      9.64 o 
  -1  -3  16        0.16        0.00     14.23 o 
   0  -3  16      224.16      274.26     14.20 o 
   1  -3  16       72.84       93.74      8.85 o 
   2  -3  16       27.86       33.20      8.06 o 
  -3  -2  16       95.01       89.32     10.43 o 
  -2  -2  16      110.78      119.35     10.12 o 
  -1  -2  16      348.12      393.63     26.56 o 
   0  -2  16       29.19       46.98     20.87 o 
   1  -2  16      269.18      310.00     21.03 o 
   2  -2  16       42.78       47.11      8.38 o 
   3  -2  16       28.97        7.75     17.39 o 
  -3  -1  16      412.36      462.24     28.30 o 
  -2  -1  16       19.83       32.88      8.38 o 
  -1  -1  16       47.33       50.59      8.85 o 
   0  -1  16      217.92      216.39     10.20 o 
   1  -1  16        4.37      -16.44     16.44 o 
   2  -1  16      486.38      540.02     29.56 o 
   3  -1  16      100.61       24.03     19.44 o 
   4  -1  16       33.16       35.25      9.17 o 
  -3   0  16       37.36       39.68      8.22 o 
  -2   0  16       76.13       99.59      9.17 o 
  -1   0  16      178.75      174.84     11.22 o 
   0   0  16      350.35      424.71     19.39 o 
   1   0  16      163.22      179.43     12.17 o 
   2   0  16       12.06       18.50      7.90 o 
   3   0  16      170.45      201.08     13.44 o 
   4   0  16       33.91       23.08      8.69 o 
  -3   1  16        8.38       -2.21     15.18 o 
  -2   1  16       17.51       13.75     15.18 o 
  -1   1  16       63.75       69.24      8.85 o 
   0   1  16      104.01      109.32      7.03 o 
   1   1  16      161.79      162.51     13.44 o 
   2   1  16      194.52      208.36     13.60 o 
   3   1  16       57.36       62.76      9.01 o 
   4   1  16       42.57       45.84      8.22 o 
  -3   2  16      245.08      228.12     16.44 o 
  -2   2  16      158.78      178.32     13.60 o 
  -1   2  16       11.83       14.86     15.81 o 
   0   2  16      135.31      167.03      9.19 o 
   1   2  16       47.19      -10.75     18.18 o 
   2   2  16        0.70       -3.32     15.18 o 
   3   2  16      335.66      386.68     26.72 o 
   4   2  16       62.93       63.55      9.01 o 
  -2   3  16      194.85      226.06     14.70 o 
  -1   3  16      368.67      434.10     27.03 o 
   0   3  16       30.13       33.56      6.09 o 
   1   3  16      279.14      304.79     21.66 o 
   2   3  16      141.36      166.94     11.86 o 
   3   3  16       29.02       32.09      8.06 o 
  -1   4  16       94.61      110.34      9.33 o 
   0   4  16      177.69      193.37      9.95 o 
   1   4  16       21.26        3.32     18.34 o 
   2   4  16      157.58      182.90     12.17 o 
                                                 
